# Supplementary material for: Wood xerogel for fabrication of high-performance transparent wood
Source: Nat Commun. 2023 May 17;14:2827. doi: 10.1038/s41467-023-38481-x (PMC10192348; doi:10.1038/s41467-023-38481-x)
Supplement: Supplementary file 3 — Source Data [file 41467_2023_38481_MOESM3_ESM.zip]

Archive with 3 entries (3 files):
- Source data file Figure 2.xlsx
- Source data file Figure 3.xlsx
- Source data file Figure 4.xlsx
