# Supplementary material for: Wood xerogel for fabrication of high-performance transparent wood
Source: Nat Commun. 2023 May 17;14:2827. doi: 10.1038/s41467-023-38481-x (PMC10192348; doi:10.1038/s41467-023-38481-x)
Supplement: Supplementary file 3 — Source Data [file 41467_2023_38481_MOESM3_ESM.zip › Source data file Figure 2.xlsx]

## Sheet: Isotherms
	Adsorption isotherm		Desorption isotherm				Adsorption isotherm		Desorption isotherm
TO-wood xerogel	Relative Pressure (p/p0)	Quantity Adsorbed (cm³/g STP)	Relative Pressure (p/p0)	Quantity Adsorbed (cm³/g STP)		D-wood xerogel	Relative Pressure (p/p0)	Quantity Adsorbed (cm³/g STP)	Relative Pressure (p/p0)	Quantity Adsorbed (cm³/g STP)
	0	0	0.99024	243.702			0	0	0.991367	49.4843
	0.00973	35.0266	0.98098	242.851			0.00970681	4.80698	0.97855	45.6472
	0.03483	46.618	0.97606	242.111			0.0372818	6.45232	0.946343	41.065
	0.06764	53.6356	0.95263	238.791			0.0585333	7.1334	0.886704	35.8518
	0.06993	54.0838	0.90271	232.602			0.0648176	7.31735	0.876478	35.1973
	0.07491	54.932	0.8781	229.125			0.0701569	7.46443	0.851107	33.7327
	0.07989	55.7537	0.85086	224.285			0.0750529	7.59221	0.825398	32.3672
	0.08488	56.551	0.82855	219.475			0.0800895	7.71764	0.800721	31.1192
	0.08988	57.3077	0.80165	213.112			0.0849896	7.83736	0.775836	29.942
	0.09482	58.0453	0.776	207.256			0.0901849	7.95583	0.750647	28.7779
	0.09981	58.7511	0.75321	202.595			0.0950896	8.06777	0.725256	27.6746
	0.10484	59.46	0.72609	197.211			0.0999839	8.17697	0.700332	26.6326
	0.10968	60.1329	0.70086	192.265			0.104878	8.28002	0.652786	24.7357
	0.11468	60.8141	0.65336	183.546			0.110141	8.39006	0.600734	22.7824
	0.11972	61.4823	0.6017	174.049			0.115007	8.4908	0.504023	19.5142
	0.12467	62.13	0.50176	153.868			0.119927	8.58825	0.400351	14.1578
	0.12973	62.7887	0.40363	99.1844			0.124995	8.68827	0.298074	12.1993
	0.13468	63.4327	0.29835	84.2156			0.13028	8.79007	0.275947	11.8104
	0.13971	64.0675	0.27701	81.5205			0.135236	8.8867	0.250265	11.3796
	0.14463	64.6659	0.25056	78.2852			0.140187	8.97805	0.226051	10.9761
	0.1497	65.315	0.22539	75.2655			0.145117	9.07277	0.199987	10.549
	0.15466	65.9271	0.20022	72.2423			0.150237	9.16714	0.190086	10.3774
	0.15971	66.549	0.19514	71.6267			0.155219	9.25783	0.179935	10.2011
	0.16492	67.1938	0.18527	70.4509			0.164578	9.42281	0.170126	10.0342
	0.17434	68.3146	0.18011	69.8343			0.170088	9.51991	0.165031	9.9431
	0.17965	68.9814	0.1701	68.6295			0.180151	9.69199	0.159905	9.85138
	0.18463	69.5727	0.16521	68.0334			0.190185	9.86413	0.154966	9.76553
	0.18975	70.1885	0.16014	67.4292			0.20044	10.0372	0.150139	9.67858
	0.19468	70.7835	0.15526	66.8365			0.224899	10.4368	0.145041	9.58988
	0.19977	71.409	0.15016	66.2094			0.250102	10.8537	0.139998	9.50154
	0.22281	74.1376	0.14509	65.5826			0.275464	11.2761	0.134974	9.41013
	0.24947	77.3276	0.14005	64.9608			0.372344	12.9765	0.129974	9.31957
	0.27462	80.4005	0.135	64.3226			0.474248	15.1154	0.12499	9.22837
	0.37501	93.5123	0.13016	63.716			0.572956	17.7493	0.120065	9.13658
	0.47286	108.517	0.125	63.0762			0.599939	18.6083	0.114988	9.03943
	0.57052	126.927	0.12022	62.4432			0.650193	20.3525	0.110056	8.94785
	0.59956	133.379	0.11502	61.7704			0.695783	22.1713	0.104983	8.84865
	0.64874	145.293	0.11012	61.1174			0.725243	23.4644	0.100061	8.75025
	0.69785	158.464	0.10501	60.4292			0.750219	24.6547	0.0950094	8.64767
	0.72435	166.378	0.09999	59.7374			0.775403	25.9416	0.0900231	8.54196
	0.74885	173.9	0.09509	59.042			0.800348	27.3021	0.0849857	8.43508
	0.77342	181.715	0.09012	58.3295			0.824875	28.6947	0.0800024	8.32693
	0.79885	190.031	0.08508	57.5855			0.850036	30.1924	0.0749773	8.20962
	0.82405	198.502	0.08011	56.8216			0.874705	31.7517	0.0699676	8.09078
	0.84853	206.705	0.07503	56.0195			0.899064	33.4424	0.0649382	7.96636
	0.87446	215.458	0.07003	55.1909			0.948717	38.0748	0.0600173	7.83606
	0.89963	223.549	0.06509	54.343			0.972202	41.6601	0.0300513	6.84532
	0.94816	234.52	0.06003	53.4409			0.979921	43.3605	0.0100958	5.5191
	0.97418	239.21	0.03076	46.6696			0.989625	46.1656	0	0
	0.97967	240.854	0.01029	36.8102			0.991367	49.4843
	0.99024	243.702	0	0

## Sheet: Pore size distributions
			dV/dW Pore Volume (cm3/g nm)	dV/dW Pore Volume (cm3/g nm)
		Pore width (nm)	D-wood xerogel	TO-wood xerogel
		2.00155	0	0
		2.16239	0.000447488	0.00211472
		2.3411	0.00199383	0.0143054
		2.5198	0.0033886	0.0266484
		2.73426	0.00419797	0.0343288
		2.94871	0.00419365	0.034915
		3.18103	0.00405748	0.0349536
		3.43122	0.00424196	0.0376023
		3.69929	0.00407273	0.0349098
		4.00309	0.00444687	0.0363101
		4.32477	0.00506064	0.0396822
		4.66432	0.00541426	0.0411002
		5.03961	0.00551305	0.0412965
		5.43277	0.00527056	0.039386
		5.87954	0.00491478	0.0359561
		6.34419	0.00477699	0.0341696
		6.84458	0.0043589	0.0314822
		7.39858	0.00331839	0.0227937
		7.98832	0.0030419	0.0200211
		8.63167	0.0034229	0.0217072
		9.31077	0.00300663	0.0188196
		10.0613	0.00205394	0.012616
		10.8655	0.00176538	0.010522
		11.7233	0.00153684	0.00893349
		12.6526	0.00133654	0.00750626
		13.6713	0.00115337	0.00628718
		14.7614	0.00104224	0.00514064
		15.9409	0.000910756	0.00402973
		17.2097	0.00081093	0.00295773
		18.5858	0.000753223	0.00206636
		20.0691	0.000683686	0.00148049
		21.6596	0.000606393	0.00109857
		23.3931	0.000532566	0.000857071
		25.2517	0.000462299	0.000694658
		27.2711	0.00039294	0.000569289
		29.4513	0.00025839	0.000337909
		31.7924	0.000249302	0.000202256
		34.3301	0.000315192	0.000159826
		37.0644	0.000290451	9.66969e-05
		40.0309	0.000261394	8.23154e-05
		43.2298	0.000175363	6.44883e-05
		46.6789	0.000153393	6.52668e-05
		50.3961	0.000177732	8.60052e-05
		54.4171	0.000165789	7.99126e-05
		58.7597	0.000115447	6.95928e-05
		63.4419	9.84821e-05	2.62512e-05
		68.4994	8.53536e-06	0
		73.9679	0	0
		79.8653	0	0
		86.2452	0	0
		93.1255	0	0
		100.56	0	0
		108.566	0	0
		117.233	0.000206503	0
		126.58	0.000200669	0
		136.677	0.000195147	0
		147.596	0.000174444
