# Supplementary material for: Wood xerogel for fabrication of high-performance transparent wood
Source: Nat Commun. 2023 May 17;14:2827. doi: 10.1038/s41467-023-38481-x (PMC10192348; doi:10.1038/s41467-023-38481-x)
Supplement: Supplementary file 3 — Source Data [file 41467_2023_38481_MOESM3_ESM.zip › Source data file Figure 3.xlsx]

## Sheet: Transmittance
			Transmittance (%)
		Wavelength (nm)	neat ABPE	TO-wood/ABPE	D-wood/ABPE
		400	81.622	72.461	19.255
		400.5	82.643	71.609	19.408
		401	81.59	72.157	20.047
		401.5	82.352	73.135	20.067
		402	82.869	72.415	20.071
		402.5	83.644	72.871	20.358
		403	84.363	74.17	20.912
		403.5	84.372	73.538	20.993
		404	84.38	73.619	20.871
		404.5	84.149	74.443	21.501
		405	84.445	74.654	21.573
		405.5	84.18	73.988	21.875
		406	84.563	74.414	22.099
		406.5	84.775	73.845	22.432
		407	85.33	74.281	22.653
		407.5	85.19	74.411	22.63
		408	84.811	74.64	22.958
		408.5	85.196	74.266	23.233
		409	85.234	74.46	23.569
		409.5	85.127	75.09	23.82
		410	85.258	75.189	24.1
		410.5	85.255	74.913	24.185
		411	86.414	76.067	24.228
		411.5	86.865	75.717	24.335
		412	85.811	75.8	24.814
		412.5	86.256	76.448	25.018
		413	86.526	75.987	25.003
		413.5	85.548	75.61	25.243
		414	86.101	75.781	25.044
		414.5	85.487	75.085	25.224
		415	85.782	75.873	25.302
		415.5	86.14	75.836	25.365
		416	85.008	75.824	26.079
		416.5	86.879	76.521	26.201
		417	86.198	76.678	26.215
		417.5	86.781	76.721	26.747
		418	86.908	76.651	26.913
		418.5	86.928	77.374	26.939
		419	86.914	76.875	26.819
		419.5	88.078	77.626	27.252
		420	87.347	77.451	27.617
		420.5	87.511	77.449	27.466
		421	87.732	76.927	27.696
		421.5	87.869	77.461	28.091
		422	87.909	76.92	28.214
		422.5	87.61	76.936	27.795
		423	86.746	77.104	28.2
		423.5	87.285	77.226	28.203
		424	87.248	77.42	28.569
		424.5	87.447	77.534	28.725
		425	87.373	77.44	28.757
		425.5	87.794	77.563	29.007
		426	88.251	77.998	29.112
		426.5	88.513	78.311	29.091
		427	88.873	78.304	29.552
		427.5	88.788	78.603	29.388
		428	88.361	78.392	29.727
		428.5	88.318	77.812	29.784
		429	88.649	78.275	29.823
		429.5	88.155	78.172	30.098
		430	87.956	78.418	29.75
		430.5	88.403	78.519	30.426
		431	87.737	77.998	30.162
		431.5	87.596	77.704	30.237
		432	88.049	78.195	30.069
		432.5	88.725	78.157	30.356
		433	87.927	78.653	30.579
		433.5	88.611	78.064	30.65
		434	88.432	78.816	30.754
		434.5	88.878	78.629	30.965
		435	88.986	78.868	31.017
		435.5	88.405	78.972	31.506
		436	89.099	79.034	31.282
		436.5	88.898	78.835	31.264
		437	88.272	78.68	31.209
		437.5	88.829	79.08	31.343
		438	88.335	78.677	31.61
		438.5	89.508	78.969	31.604
		439	89.36	78.822	32.045
		439.5	89.229	79.121	31.664
		440	89.301	79.059	31.892
		440.5	89.243	78.799	32.135
		441	89.337	79.477	32.056
		441.5	89.371	79.144	32.411
		442	89.487	79.526	32.123
		442.5	88.954	79.237	32.172
		443	89.581	79.102	32.701
		443.5	89.233	79.579	32.23
		444	89.061	78.918	32.544
		444.5	88.918	79.062	32.3
		445	89.215	79.308	32.671
		445.5	89.262	78.848	33.02
		446	89.325	79.208	32.794
		446.5	89.592	78.841	32.823
		447	89.343	78.819	32.907
		447.5	89.052	79.913	32.921
		448	89.516	80.205	32.887
		448.5	89.561	79.869	33.058
		449	89.554	79.631	33.252
		449.5	89.377	79.922	33.437
		450	89.684	79.939	33.363
		450.5	89.594	80.174	33.356
		451	90.157	80.185	33.647
		451.5	90.178	80.203	33.751
		452	89.388	80.005	33.847
		452.5	89.627	80.2	33.643
		453	89.854	80.154	33.954
		453.5	89.662	79.854	33.748
		454	89.731	79.259	33.762
		454.5	90.199	79.926	33.711
		455	89.227	79.749	34.033
		455.5	90.12	79.704	34.085
		456	90.041	80.08	33.992
		456.5	90.279	80.403	34.383
		457	89.986	79.71	34.151
		457.5	89.786	80.757	34.145
		458	89.755	79.643	34.491
		458.5	89.575	80.058	34.407
		459	90.094	80.312	34.389
		459.5	89.52	80.13	34.338
		460	89.934	79.799	34.433
		460.5	89.76	79.532	34.09
		461	90.088	79.732	34.351
		461.5	89.313	80.247	34.641
		462	89.934	80.698	34.592
		462.5	90.126	80.36	34.532
		463	90.105	80.232	34.776
		463.5	90.295	80.211	34.862
		464	90.271	79.955	35.161
		464.5	89.923	80.685	35.158
		465	89.922	79.344	34.534
		465.5	89.804	79.753	34.779
		466	89.374	79.692	34.642
		466.5	89.726	80.283	34.764
		467	90.329	80.318	35.164
		467.5	90.553	80.629	35.155
		468	90.126	80.508	35.028
		468.5	90.025	80.64	35.03
		469	89.287	80.153	35.023
		469.5	90.271	80.452	35.193
		470	90.186	80.002	35.208
		470.5	89.549	79.788	35.106
		471	89.383	80.278	35.397
		471.5	90.07	80.301	35.352
		472	90.324	80.392	35.699
		472.5	90.55	80.235	35.443
		473	90.253	80.206	35.364
		473.5	90.16	79.788	35.521
		474	90.288	80.197	35.258
		474.5	90.54	80.267	35.625
		475	89.74	80.426	35.556
		475.5	90.03	80.65	35.553
		476	90.279	80.583	35.725
		476.5	89.98	80.58	35.898
		477	90.044	80.223	35.623
		477.5	89.873	80.331	35.64
		478	89.557	80.141	35.791
		478.5	89.832	80.338	35.361
		479	90.169	79.939	36.121
		479.5	90.268	80.769	35.893
		480	89.893	81.021	36.017
		480.5	90.381	80.963	35.818
		481	90.744	80.563	35.764
		481.5	90.985	81.218	36.115
		482	90.298	80.313	36.043
		482.5	90.259	80.457	35.869
		483	90.733	80.345	36.082
		483.5	89.957	80.22	35.98
		484	90.324	80.629	36.005
		484.5	90.198	80.397	36.322
		485	90.247	80.338	36.096
		485.5	90.492	80.232	36.22
		486	89.81	80.513	36.215
		486.5	89.717	79.892	36.111
		487	89.981	80.853	36.2
		487.5	89.935	80.63	36.426
		488	90.68	80.194	36.186
		488.5	90.508	80.298	36.156
		489	90.549	80.54	36.655
		489.5	90.62	80.589	36.462
		490	90.778	80.878	36.574
		490.5	90.344	80.85	36.568
		491	89.575	80.569	36.621
		491.5	90.269	81.052	36.539
		492	90.588	80.745	36.578
		492.5	89.838	81.236	36.803
		493	90.419	80.672	36.63
		493.5	90.405	80.829	36.771
		494	90.611	80.486	36.676
		494.5	89.633	80.412	36.661
		495	89.949	80.588	36.732
		495.5	89.69	80.803	36.774
		496	90.237	80.508	36.833
		496.5	90.494	80.789	36.673
		497	90.096	80.92	36.803
		497.5	90.645	80.64	37.07
		498	90.297	80.37	37.173
		498.5	90.564	81.047	36.975
		499	90.282	80.98	37.027
		499.5	90.75	81.253	37.122
		500	90.041	81	36.8
		500.5	90.15	80.981	36.938
		501	89.618	81.285	37.19
		501.5	90.327	80.984	37.363
		502	90.393	80.963	37.23
		502.5	90.471	80.756	37.285
		503	90.382	80.83	37.167
		503.5	90.03	80.545	37.029
		504	89.877	80.554	37.013
		504.5	89.372	80.746	37.289
		505	90.479	80.785	37.326
		505.5	90.309	81.061	37.035
		506	90.205	81.161	37.256
		506.5	90.26	81.137	37.636
		507	90.947	81.088	37.407
		507.5	90.816	81.14	37.543
		508	90.327	81.335	37.476
		508.5	90.511	81.116	37.384
		509	90.677	81.384	37.497
		509.5	90.053	81.204	37.668
		510	90.144	81.2	37.483
		510.5	89.705	80.797	37.347
		511	90.608	81.09	37.645
		511.5	90.532	81.445	37.582
		512	91.069	81.372	37.677
		512.5	90.901	81.253	37.718
		513	90.627	81.418	37.72
		513.5	90.68	80.946	37.947
		514	90.494	81.316	37.851
		514.5	90.404	81.105	37.575
		515	89.917	80.975	37.613
		515.5	90.266	80.666	37.497
		516	90.192	80.914	37.848
		516.5	90.878	81.113	37.75
		517	90.23	80.782	37.602
		517.5	90.784	81.326	37.99
		518	90.55	81.091	37.798
		518.5	90.048	81.129	37.753
		519	90.381	80.859	38.033
		519.5	89.774	80.832	38.104
		520	90.146	80.925	37.642
		520.5	90.056	80.569	37.894
		521	90.494	81.323	38.051
		521.5	91.154	81.258	37.63
		522	90.843	81.071	37.813
		522.5	90.063	81.474	38.02
		523	90.491	81.316	38.1
		523.5	90.384	81.177	38.074
		524	90.561	81.172	38.057
		524.5	90.594	80.945	38.174
		525	90.526	81.432	37.947
		525.5	90.752	81.181	38.176
		526	90.775	80.861	38.133
		526.5	90.482	80.878	38.272
		527	90.588	81.151	38.184
		527.5	90.108	80.8	38.04
		528	90.514	80.338	38.193
		528.5	90.999	80.989	38.126
		529	90.408	80.719	38.033
		529.5	90.15	81.155	38.182
		530	90.279	80.641	38.306
		530.5	90.074	80.907	38.223
		531	89.926	80.943	38.165
		531.5	90.274	81.075	37.958
		532	90.326	80.859	38.321
		532.5	90.378	80.902	38.094
		533	90.164	80.884	38.365
		533.5	90.466	81.544	38.272
		534	90.504	81.126	38.486
		534.5	90.791	81.581	38.441
		535	90.894	81.282	38.484
		535.5	91.125	81.39	38.518
		536	90.623	81.647	38.271
		536.5	90.506	81.808	38.696
		537	90.363	81.535	38.597
		537.5	90.346	80.946	38.457
		538	90.747	81.386	38.483
		538.5	90.193	80.933	38.53
		539	90.538	81.285	38.803
		539.5	90.48	81.11	38.606
		540	90.32	81.223	38.324
		540.5	89.934	81.392	38.335
		541	90.561	81.197	38.881
		541.5	90.009	81.157	38.409
		542	90.581	81.523	38.338
		542.5	90.784	80.991	38.556
		543	90.321	81.065	38.574
		543.5	90.48	80.725	38.777
		544	90.19	81	38.498
		544.5	90.295	81.194	38.687
		545	90.414	81.401	38.498
		545.5	90.01	81.564	38.649
		546	90.234	81.131	38.6
		546.5	90.721	80.942	38.673
		547	90.164	81.331	38.826
		547.5	90.303	80.942	38.56
		548	90.546	81.097	38.814
		548.5	90.485	81.291	38.734
		549	90.594	81.581	38.869
		549.5	90.413	81.075	38.817
		550	90.141	81.082	38.657
		550.5	90.08	81.323	38.779
		551	90.329	80.927	38.887
		551.5	90.176	81.145	38.914
		552	89.967	81.213	38.985
		552.5	90.805	81.145	38.837
		553	90.468	81.256	38.962
		553.5	90.59	81.429	39.012
		554	90.05	81.563	38.873
		554.5	90.248	81.43	39.082
		555	90.614	81.352	39.191
		555.5	90.459	81.253	38.983
		556	90.26	81.273	39.043
		556.5	90.465	81.639	39.194
		557	90.73	81.331	39.111
		557.5	90.602	81.175	39.348
		558	90.636	81.168	38.815
		558.5	90.439	81.66	38.907
		559	90.363	81.073	39.011
		559.5	90.132	81.017	38.997
		560	90.302	81.149	39.166
		560.5	90.526	81.264	39.278
		561	90.608	81.215	39.232
		561.5	90.765	81.718	39.505
		562	90.903	81.688	39.424
		562.5	91.055	81.775	39.427
		563	90.698	81.741	39.397
		563.5	90.836	82.039	39.307
		564	90.569	81.978	39.465
		564.5	90.604	81.462	39.313
		565	90.399	81.546	39.247
		565.5	90.335	81.351	39.282
		566	90.349	81.18	39.345
		566.5	90.286	81.427	39.238
		567	90.625	81.087	39.146
		567.5	89.632	81.729	39.349
		568	90.517	81.601	39.67
		568.5	90.356	81.267	39.267
		569	90.369	81.323	39.195
		569.5	89.809	81.258	39.326
		570	90.413	81.265	39.421
		570.5	90.868	81.168	39.648
		571	90.471	81.439	39.639
		571.5	90.694	81.322	39.484
		572	90.642	81.807	39.598
		572.5	90.227	81.282	39.455
		573	90.645	81.424	39.5
		573.5	90.558	81.522	39.647
		574	90.829	81.453	39.426
		574.5	91.025	81.686	39.662
		575	90.463	81.616	39.72
		575.5	90.742	81.123	39.505
		576	90.253	81.491	39.615
		576.5	90.355	81.198	39.615
		577	90.395	81.483	39.436
		577.5	90.282	81.387	39.516
		578	90.471	81.59	39.488
		578.5	90.089	81.204	39.438
		579	90.366	81.821	39.453
		579.5	90.298	81.535	39.375
		580	90.613	81.528	40.108
		580.5	90.712	81.766	39.909
		581	91.098	81.72	40.085
		581.5	90.289	81.5	39.792
		582	90.3	81.48	39.771
		582.5	90.839	81.894	39.867
		583	90.627	81.941	40.086
		583.5	90.739	81.81	40.102
		584	90.793	81.877	40.031
		584.5	91.113	81.689	40.094
		585	90.649	81.416	39.946
		585.5	90.248	81.981	39.893
		586	90.604	81.589	39.883
		586.5	90.662	81.586	39.951
		587	90.601	81.488	40.067
		587.5	90.511	81.606	39.934
		588	90.784	81.856	39.793
		588.5	91.293	81.92	40.047
		589	90.945	81.721	40.073
		589.5	90.382	81.717	40.175
		590	90.421	81.804	40.257
		590.5	90.358	81.906	40.065
		591	90.506	81.511	40.121
		591.5	90.417	81.445	40.327
		592	90.912	81.841	39.919
		592.5	90.712	81.757	40.186
		593	90.578	81.651	40.161
		593.5	91.191	81.505	40.256
		594	90.57	81.839	40.207
		594.5	90.3	81.432	40.164
		595	90.991	81.163	40.096
		595.5	90.297	81.303	40.375
		596	90.717	81.781	40.198
		596.5	90.742	81.476	40.051
		597	90.657	81.773	40.416
		597.5	90.617	81.909	40.375
		598	90.848	81.917	40.186
		598.5	90.34	81.346	40.074
		599	90.414	81.645	40.352
		599.5	90.129	81.787	40.17
		600	90.706	81.477	40.109
		600.5	90.7	81.728	40.131
		601	90.53	81.567	40.152
		601.5	90.582	81.853	40.488
		602	91.09	81.781	40.231
		602.5	90.776	81.958	40.396
		603	90.756	81.94	40.555
		603.5	90.88	82.344	40.529
		604	91.422	81.857	40.552
		604.5	91.278	82.083	40.454
		605	91.605	82.256	40.755
		605.5	91.115	81.731	40.355
		606	90.926	82.32	40.617
		606.5	90.891	82.036	40.242
		607	90.813	81.819	40.504
		607.5	91.092	82.004	40.627
		608	90.833	81.621	40.471
		608.5	90.746	81.94	40.413
		609	90.723	82.12	40.416
		609.5	90.744	81.448	40.576
		610	90.497	81.599	40.388
		610.5	90.704	81.763	40.433
		611	90.433	81.517	40.475
		611.5	90.434	81.691	40.66
		612	90.466	81.247	40.456
		612.5	90.228	81.767	40.823
		613	90.584	81.499	40.623
		613.5	90.657	81.74	40.482
		614	90.808	82.071	40.576
		614.5	90.485	82.201	40.53
		615	90.811	82.266	40.466
		615.5	90.594	81.853	40.579
		616	90.504	81.56	40.649
		616.5	91.37	81.889	40.358
		617	90.872	81.87	40.567
		617.5	90.822	81.323	40.785
		618	90.504	81.697	40.694
		618.5	91.289	81.847	40.706
		619	91.1	82.338	40.973
		619.5	91.125	82.06	40.933
		620	90.659	82.048	40.656
		620.5	90.662	81.679	40.64
		621	90.608	81.453	40.898
		621.5	90.675	81.709	40.674
		622	90.367	81.641	40.706
		622.5	90.344	81.284	40.495
		623	90.361	81.92	40.73
		623.5	90.797	81.598	40.955
		624	90.958	81.967	40.633
		624.5	90.71	82.166	40.889
		625	90.961	82.069	40.614
		625.5	90.689	81.873	40.61
		626	91.043	82.094	40.932
		626.5	90.605	82.451	40.95
		627	90.576	82.095	40.793
		627.5	91.09	82.069	40.912
		628	90.683	82.141	40.712
		628.5	90.791	82.043	40.785
		629	90.944	82.077	40.889
		629.5	90.147	82.083	40.782
		630	90.54	81.696	40.773
		630.5	90.457	81.934	41.068
		631	91.086	82.007	40.878
		631.5	91.057	82.539	41.36
		632	91.04	82.399	41.025
		632.5	90.985	82.431	41.023
		633	90.727	81.897	40.944
		633.5	90.282	81.729	41.107
		634	90.387	82.228	40.863
		634.5	90.886	82.065	40.843
		635	90.257	81.75	40.752
		635.5	90.976	81.436	41.127
		636	91.287	82.057	41.058
		636.5	90.813	81.918	41.093
		637	91.519	82.61	41.064
		637.5	91.032	82.785	41.026
		638	91.338	82.352	41.093
		638.5	90.942	82.796	40.903
		639	91.374	82.101	41.028
		639.5	90.933	82.071	41.219
		640	90.126	81.61	40.764
		640.5	90.561	81.88	40.884
		641	90.697	82.489	40.924
		641.5	91.548	82.014	41.08
		642	90.399	82.024	40.75
		642.5	90.701	81.602	41.052
		643	90.863	81.63	41.144
		643.5	91.046	81.7	41.17
		644	90.854	82.048	41.191
		644.5	91.008	82.077	40.881
		645	90.717	81.697	41.075
		645.5	90.485	81.483	40.944
		646	90.401	81.908	41.17
		646.5	90.454	81.418	40.831
		647	90.581	81.886	40.86
		647.5	91.081	81.897	41.101
		648	90.521	82.344	41.452
		648.5	91.095	81.706	41.27
		649	90.759	82.155	40.967
		649.5	90.198	81.602	40.985
		650	90.173	81.641	41.203
		650.5	90.39	81.963	41.025
		651	90.245	82.091	40.701
		651.5	91.003	82.115	40.99
		652	90.402	82.008	40.988
		652.5	90.399	82.271	41.214
		653	90.921	82.15	41.583
		653.5	90.536	82.047	41.248
		654	90.671	82.404	40.884
		654.5	90.694	82.478	41.362
		655	90.692	82.21	40.955
		655.5	90.648	81.842	41.188
		656	90.61	82.091	40.988
		656.5	90.352	81.653	41.399
		657	90.324	82.378	41.078
		657.5	90.724	82.176	41.55
		658	91.148	81.818	41.263
		658.5	90.845	82.355	41.356
		659	91.335	82.718	41.577
		659.5	91.597	82.466	41.145
		660	90.417	82.539	41.382
		660.5	90.788	82.104	41.212
		661	91.145	81.924	41.425
		661.5	90.953	82.22	41.611
		662	91.087	82.266	41.289
		662.5	90.752	82.019	41.58
		663	90.744	82.338	41.422
		663.5	91.27	82.431	41.658
		664	91.446	82.932	41.547
		664.5	90.828	82.532	41.252
		665	90.663	82.249	41.327
		665.5	90.706	81.841	41.441
		666	91.116	82.745	41.254
		666.5	90.842	82.489	41.574
		667	90.991	81.68	41.107
		667.5	90.479	81.874	41.17
		668	90.512	81.454	41.26
		668.5	90.666	82.426	41.174
		669	90.419	82.251	41.167
		669.5	90.648	82.326	41.246
		670	91.628	82.001	41.324
		670.5	90.691	82.805	41.673
		671	91.232	82.953	41.449
		671.5	91.013	82.597	41.473
		672	91.176	82.735	41.631
		672.5	91.139	82.784	41.56
		673	90.936	82.304	41.641
		673.5	90.474	81.703	41.194
		674	90.955	82.402	40.857
		674.5	91.364	82.935	41.377
		675	91.287	82.442	41.736
		675.5	91.042	82.614	41.847
		676	91.003	82.271	41.682
		676.5	91.675	81.773	41.431
		677	91.377	82.254	41.498
		677.5	90.848	83.038	41.324
		678	90.709	82.767	41.756
		678.5	91.171	82.988	41.855
		679	91.359	82.597	41.982
		679.5	91.04	81.979	41.573
		680	90.767	82.256	41.939
		680.5	91.081	82.266	41.992
		681	91.002	82.393	41.846
		681.5	90.775	82.108	41.295
		682	91.196	82.52	41.624
		682.5	91.077	82.318	41.628
		683	91.353	81.496	41.698
		683.5	90.205	82.773	41.722
		684	90.408	82.149	41.335
		684.5	90.929	82.626	41.731
		685	91.309	82.129	41.533
		685.5	90.971	82.399	41.711
		686	90.569	81.874	41.565
		686.5	90.498	82.091	41.678
		687	90.8	81.491	41.859
		687.5	90.886	81.863	41.699
		688	90.619	82.623	41.837
		688.5	90.791	82.001	41.791
		689	91.37	82.39	41.609
		689.5	90.814	82.632	41.728
		690	91.241	82.628	41.794
		690.5	91.217	82.155	41.907
		691	90.927	82.541	41.449
		691.5	90.935	82.095	41.827
		692	91.664	82.303	41.866
		692.5	90.901	82.616	41.649
		693	91.27	82.239	41.704
		693.5	90.97	82.492	41.768
		694	90.93	81.822	41.386
		694.5	90.717	82.26	41.283
		695	91.148	82.465	41.698
		695.5	91.142	82.817	41.759
		696	91.032	82.555	42.097
		696.5	91.809	82.187	41.759
		697	91.733	83.192	42.038
		697.5	91.873	82.602	41.718
		698	91.367	82.057	41.989
		698.5	91.034	82.674	42.3
		699	90.848	82.526	41.898
		699.5	91.307	82.402	41.55
		700	90.245	82.358	41.92
		700.5	91.043	81.851	41.628
		701	90.746	82.811	41.599
		701.5	90.598	82.462	41.78
		702	91.278	82.613	41.483
		702.5	91.554	83.032	42.232
		703	91.64	82.867	41.809
		703.5	90.356	82.056	42.012
		704	90.871	81.827	41.429
		704.5	91.338	82.307	41.582
		705	91.461	81.732	40.976
		705.5	91.197	82.953	41.505
		706	90.933	82.932	41.855
		706.5	91.423	82.414	42.172
		707	90.964	82.401	41.756
		707.5	91.229	81.975	41.661
		708	91.319	82.524	41.974
		708.5	91.307	83.543	41.925
		709	91.454	83.003	42.128
		709.5	91.617	82.86	42.18
		710	91.602	82.408	42.117
		710.5	91.469	82.642	41.521
		711	91.434	83.118	42.206
		711.5	92.731	82.91	41.647
		712	91.791	82.703	42.216
		712.5	92.236	82.646	41.988
		713	91.133	82.248	41.791
		713.5	91.785	81.705	41.82
		714	90.736	82.669	41.927
		714.5	91.069	82.019	41.782
		715	91.176	82.391	41.162
		715.5	89.847	82.362	41.409
		716	90.849	82.703	41.46
		716.5	91.103	82.709	41.585
		717	91.034	82.904	41.711
		717.5	91.432	82.32	41.963
		718	92.601	82.61	41.583
		718.5	92.024	83.228	42.195
		719	92.088	82.536	41.809
		719.5	91.417	82.925	41.969
		720	91.571	82.738	42.294
		720.5	90.659	82.281	41.533
		721	91.164	83.105	42.163
		721.5	92.32	82.997	41.925
		722	92.029	82.782	41.559
		722.5	91.853	82.916	42.171
		723	91.714	82.797	41.672
		723.5	91.396	82.527	42.091
		724	91.15	82.397	41.504
		724.5	91.28	82.593	42.401
		725	91.672	82.271	42.13
		725.5	90.474	82.739	42.175
		726	91.522	82.507	42.569
		726.5	90.881	82.803	41.563
		727	91.029	83.139	41.502
		727.5	90.24	82.666	41.545
		728	90.543	82.161	41.858
		728.5	90.535	81.992	41.74
		729	90.134	81.83	41.908
		729.5	90.764	81.874	41.62
		730	90.594	82.23	41.815
		730.5	90.43	81.538	41.464
		731	90.277	82.277	41.618
		731.5	90.349	82.297	41.635
		732	91.467	81.979	41.832
		732.5	90.718	81.92	41.867
		733	91.473	82.906	41.759
		733.5	90.805	82.002	41.975
		734	90.665	82.104	42.009
		734.5	90.735	82.042	41.626
		735	91.025	81.911	41.621
		735.5	90.839	82.268	41.966
		736	90.694	82.315	41.803
		736.5	90.538	81.819	41.811
		737	91.165	82.416	42.044
		737.5	91.458	82.849	41.968
		738	91.656	81.935	41.978
		738.5	91.512	82.819	42.343
		739	92.12	81.938	42.136
		739.5	91.652	83.081	42.058
		740	92.065	83.777	41.975
		740.5	91.336	82.294	42.369
		741	92.09	82.755	42.567
		741.5	91.188	83.194	41.986
		742	91.322	82.191	41.666
		742.5	91.512	82.884	42.215
		743	91.597	82.529	42.311
		743.5	91.702	83.069	42.152
		744	91.08	83.243	42.343
		744.5	91.872	83.191	42.09
		745	91.443	83.82	42.432
		745.5	91.911	83.278	42.393
		746	90.875	82.883	42.548
		746.5	91.412	81.906	42.354
		747	91.115	82.375	42.508
		747.5	90.775	83.051	42.01
		748	91.281	82.771	42.302
		748.5	90.788	82.231	42.226
		749	90.477	83.031	42.534
		749.5	91.299	82.288	42.02
		750	90.666	82.222	41.841
		750.5	90.674	81.27	41.539
		751	91.376	82.042	41.37
		751.5	91.26	82.375	41.792
		752	91.145	82.422	42.206
		752.5	90.64	81.853	41.553
		753	90.541	81.676	42.009
		753.5	90.492	82.251	41.692
		754	90.546	81.981	41.885
		754.5	91.637	82.15	41.92
		755	92.456	82.014	42.361
		755.5	91.051	82.779	41.978
		756	91.714	83.327	41.713
		756.5	91.521	83.241	42.537
		757	92.253	82.756	41.878
		757.5	91.824	82.944	42.609
		758	91.852	82.877	42.439
		758.5	92.732	83.238	41.771
		759	91.029	84.074	42.587
		759.5	93.272	83.064	42.357
		760	92.241	83.064	43.033
		760.5	91.371	83.388	42.332
		761	91.466	83.051	42.789
		761.5	92.068	82.462	42.877
		762	91.687	83.267	41.939
		762.5	90.926	82.06	42.519
		763	91.597	82.286	42.064
		763.5	90.724	82.407	42.421
		764	92.244	82.045	42.339
		764.5	91.832	82.976	42.484
		765	91.911	82.512	42.021
		765.5	91.217	83.051	41.84
		766	92.073	82.787	42.694
		766.5	90.741	82.486	42.085
		767	90.37	82.431	42.374
		767.5	90.808	82.181	42.311
		768	92.078	82.367	42.424
		768.5	90.547	83.086	42.615
		769	91.148	82.741	42.331
		769.5	91.76	83.824	42.198
		770	92.076	83.469	42.715
		770.5	92.12	82.065	42.368
		771	91.666	83.109	42.213
		771.5	91.338	82.584	42.278
		772	90.945	82.66	42.154
		772.5	90.758	82.527	42.715
		773	92.325	82.787	42.354
		773.5	91.78	82.639	42.406
		774	92.191	82.779	42.725
		774.5	90.968	82.523	41.759
		775	90.877	82.364	42.043
		775.5	90.932	82.573	41.704
		776	90.622	81.679	42.117
		776.5	90.796	82.555	42.036
		777	91.939	82.266	42.422
		777.5	91.684	83.002	42.419
		778	91.995	82.695	43.14
		778.5	91.977	82.504	42.267
		779	91.78	83.122	43.089
		779.5	91.46	82.7	42.4
		780	91.827	83.078	42.633
		780.5	92.851	83.948	42.885
		781	91.618	82.396	43.115
		781.5	91.054	83.192	42.192
		782	91.808	82.996	42.78
		782.5	91.147	83.717	42.642
		783	91.949	83.261	42.889
		783.5	92.027	82.979	42.781
		784	92.29	83.003	42.174
		784.5	92.213	82.954	43.016
		785	91.206	82.378	42.25
		785.5	92.046	83.667	41.602
		786	91.908	82.979	43.176
		786.5	91.914	83.658	42.291
		787	92.221	84.175	43.005
		787.5	92.503	84.363	42.719
		788	91.197	81.749	42.99
		788.5	91.444	82.533	42.657
		789	91.663	83.241	42.227
		789.5	92.235	82.745	42.506
		790	93.246	83.723	43.217
		790.5	93.024	84.271	43.788
		791	93.735	83.353	43.301
		791.5	92.944	83.896	42.85
		792	93.242	83.511	42.792
		792.5	91.594	82.437	42.813
		793	90.891	82.677	43.102
		793.5	91.527	82.352	42.635
		794	92.218	82.838	42.181
		794.5	92.184	83.292	43.253
		795	92.126	83.292	43.137
		795.5	92.195	83.176	43.024
		796	93.016	83.469	42.554
		796.5	92.239	83.672	42.824
		797	93.065	82.825	42.632
		797.5	90.851	83.195	42.584
		798	91.402	82.228	42.868
		798.5	90.384	82.002	42.401
		799	90.582	82.533	41.841
		799.5	90.076	81.073	41.684
		800	91.241	82.581	42.572

## Sheet: Haze
			Haze (%)
		Wavelength (nm)	neat ABPE	TO-wood/ABPE	D-wood/ABPE
		400	2.04563	70.4574	92.9313
		400.5	1.77315	71.6499	94.707
		401	1.96529	71.514	91.401
		401.5	2.03968	70.7973	94.0174
		402	2.07686	71.1779	94.0284
		402.5	2.01706	71.5416	93.8932
		403	1.89846	70.0793	94.6219
		403.5	1.87838	70.9197	94.9143
		404	1.92506	70.7648	96.0083
		404.5	2.09644	70.476	94.1705
		405	1.9264	69.9959	95.1894
		405.5	2.02028	71.2238	94.4197
		406	1.95107	70.6509	93.5897
		406.5	2.04222	71.3039	94.8215
		407	1.89446	70.2422	93.914
		407.5	2.06198	71.1766	94.2759
		408	2.09074	71.006	94.4376
		408.5	1.9611	70.9958	95.8768
		409	2.0224	70.9702	94.1782
		409.5	1.93528	70.6912	93.4029
		410	2.06507	70.3921	93.8253
		410.5	1.98729	70.9885	94.4712
		411	1.98596	70.7954	94.7472
		411.5	1.89989	69.7893	95.2906
		412	2.04758	70.0221	93.8356
		412.5	2.04782	70.2707	94.9657
		413	1.95415	69.1006	94.3325
		413.5	1.91106	70.3625	94.4057
		414	2.17672	69.5861	94.6732
		414.5	2.03339	70.6692	94.4425
		415	1.96366	70.0587	95.0679
		415.5	2.02881	69.8078	95.9896
		416	2.13227	70.3532	93.706
		416.5	2.00901	69.8111	94.3388
		417	1.80912	69.988	95.2997
		417.5	1.89617	69.8348	92.9567
		418	1.93032	69.9351	94.6596
		418.5	2.01795	69.5241	94.7371
		419	1.98237	69.8958	95.8281
		419.5	1.94435	70.0556	94.811
		420	2.02808	69.6049	93.5844
		420.5	1.96289	69.9559	95.305
		421	1.93855	70.5265	95.2331
		421.5	1.96304	69.5518	93.0764
		422	1.96876	69.875	94.8641
		422.5	1.89953	70.1774	95.1299
		423	1.88547	69.0588	95.3235
		423.5	1.96908	69.6398	94.9785
		424	1.89097	69.1673	94.9327
		424.5	1.93114	69.6619	94.4463
		425	1.93405	69.4739	95.691
		425.5	2.01325	68.3179	94.7442
		426	1.97005	69.2122	95.2734
		426.5	1.82912	69.4472	95.4163
		427	1.76953	69.7609	94.8433
		427.5	1.89569	68.4982	95.2217
		428	1.8889	68.4308	93.2327
		428.5	1.97304	69.0691	94.6337
		429	1.93213	68.3981	94.6792
		429.5	1.87653	69.1124	94.8349
		430	1.91988	68.2844	95.1744
		430.5	1.90516	68.5167	93.9829
		431	1.85583	68.6803	94.9046
		431.5	2.00804	68.7645	95.7451
		432	1.87233	68.4373	96.097
		432.5	1.93298	68.1068	95.4815
		433	1.96102	68.3734	93.732
		433.5	1.94895	68.6226	95.3614
		434	1.93891	67.7902	95.9973
		434.5	1.89999	68.0357	94.2071
		435	1.90325	67.6202	94.0024
		435.5	1.86745	67.7346	94.6386
		436	1.92985	68.1805	94.6108
		436.5	1.85045	68.4254	95.2639
		437	1.81364	67.8735	94.9627
		437.5	1.97579	67.7785	94.999
		438	1.983	68.5277	95.143
		438.5	1.89528	67.651	94.9258
		439	1.92958	67.757	93.8581
		439.5	1.91063	67.8283	94.8572
		440	1.91969	68.1197	95.009
		440.5	1.89384	67.8663	94.7971
		441	1.82125	67.6956	94.8937
		441.5	1.91286	67.8815	94.5918
		442	1.8621	67.0687	94.8511
		442.5	1.99589	67.3383	95.9962
		443	1.93138	67.2889	93.4719
		443.5	1.93794	67.4591	95.178
		444	2.03347	67.2844	95.8994
		444.5	2.00702	67.595	96.1723
		445	1.91945	67.4357	95.15
		445.5	1.88698	67.8676	93.8896
		446	1.85282	67.1983	95.0787
		446.5	1.85398	67.6976	95.92
		447	1.91111	67.5225	94.1382
		447.5	1.97104	66.594	94.7191
		448	1.92383	66.552	95.9031
		448.5	1.81296	66.4863	95.249
		449	1.96973	66.7377	94.7605
		449.5	1.87263	66.8561	93.7922
		450	1.97446	66.5628	94.3521
		450.5	1.8325	66.5183	95.4774
		451	1.86351	66.8822	94.4436
		451.5	1.84625	67.3159	95.5442
		452	1.9746	66.2283	94.3538
		452.5	1.92514	66.3736	94.4445
		453	1.89632	66.3017	94.0712
		453.5	1.90751	66.6883	93.9181
		454	1.89017	66.5326	94.4689
		454.5	1.88752	66.6188	95.742
		455	1.96337	67.1321	94.1672
		455.5	1.88888	66.9159	94.6452
		456	1.94469	66.5623	95.3004
		456.5	1.98095	66.1508	94.5956
		457	1.86889	66.5512	95.0078
		457.5	1.93975	66.268	94.8982
		458	1.82978	66.452	94.6939
		458.5	1.9255	66.293	94.8578
		459	1.88849	65.9063	94.5352
		459.5	1.91887	65.943	95.5155
		460	1.90152	66.725	95.4057
		460.5	1.89208	66.5073	96.0857
		461	1.94091	66.1792	95.0589
		461.5	1.95767	65.9335	95.1282
		462	1.9451	65.3064	94.6484
		462.5	1.86052	65.2696	94.6409
		463	1.95674	66.3526	93.893
		463.5	1.95867	66.0716	94.651
		464	1.87973	66.2948	93.7189
		464.5	1.95345	65.6808	94.415
		465	1.97571	66.5314	94.743
		465.5	2.00313	65.9104	95.0206
		466	1.96627	66.161	95.6171
		466.5	2.00428	65.9769	96.0605
		467	2.02569	65.9498	94.469
		467.5	1.90736	65.7934	93.5906
		468	1.88818	65.4471	94.6731
		468.5	1.95143	65.7034	94.975
		469	1.97244	66.0447	94.5184
		469.5	1.86265	65.0881	94.3656
		470	1.98251	65.2896	94.8393
		470.5	1.93557	65.7837	95.6048
		471	1.92145	65.6485	94.4933
		471.5	1.94256	65.4461	95.4197
		472	1.95396	64.948	93.6539
		472.5	1.93487	65.8149	95.3174
		473	2.01633	65.4704	94.7159
		473.5	1.96545	65.7387	94.6882
		474	1.8395	64.9412	95.1933
		474.5	1.92403	65.4056	94.712
		475	1.94063	64.5114	94.5092
		475.5	1.97262	65.0725	95.0811
		476	1.96181	65.2172	95.0304
		476.5	1.92551	64.9514	94.6304
		477	1.86621	65.669	95.0472
		477.5	1.91059	65.234	95.1261
		478	1.90432	65.0955	94.677
		478.5	1.94984	64.9078	96.0955
		479	1.94184	64.6247	93.5326
		479.5	1.91264	64.261	94.3723
		480	1.9136	64.2143	94.9856
		480.5	1.96405	64.8488	95.867
		481	1.83115	64.6073	95.4832
		481.5	1.90643	64.683	95.241
		482	1.87796	64.7715	94.2445
		482.5	1.97579	64.5938	95.1122
		483	1.94885	65.0092	94.6317
		483.5	2.02956	64.9764	95.2266
		484	1.97846	64.4175	94.357
		484.5	1.88679	65.0095	93.8376
		485	1.91096	65.052	95.1725
		485.5	1.9792	65.1533	95.0437
		486	1.98968	64.5457	94.234
		486.5	1.91358	64.6359	94.685
		487	1.86523	63.9747	94.5057
		487.5	1.92776	63.9789	94.4396
		488	1.94561	64.6667	95.3673
		488.5	1.89115	64.6631	95.2933
		489	1.83359	64.4689	94.5532
		489.5	1.92567	63.993	94.8283
		490	1.8946	63.6357	95.1168
		490.5	1.88441	64.0231	93.6203
		491	1.93763	63.7096	94.2499
		491.5	1.95827	63.403	95.3084
		492	1.93228	63.8915	95.5757
		492.5	1.93986	63.0689	93.9916
		493	1.90782	63.8467	93.9107
		493.5	1.8514	63.5507	94.4435
		494	1.8263	63.4676	94.4479
		494.5	1.94298	63.4298	95.1096
		495	1.92731	62.6146	94.02
		495.5	1.92641	62.6246	94.7147
		496	1.90585	62.9581	94.6484
		496.5	1.8449	62.305	95.4094
		497	1.90301	62.3632	94.5389
		497.5	1.867	62.7279	94.8756
		498	1.88857	62.6806	93.7354
		498.5	1.94594	62.2235	94.8525
		499	1.94558	62.2991	94.9423
		499.5	1.93923	62.0797	95.0128
		500	2.00461	62.0564	95.1472
		500.5	1.94638	61.8653	94.9104
		501	1.92897	61.7104	94.6177
		501.5	1.94112	61.6051	93.8616
		502	1.8992	61.7592	94.7391
		502.5	1.9201	62.0136	94.4341
		503	1.90629	61.6125	94.783
		503.5	1.91311	61.6763	95.1113
		504	1.92587	61.5598	94.5698
		504.5	1.87519	61.4361	94.3687
		505	1.94034	61.4464	94.6127
		505.5	1.88022	61.2484	95.1218
		506	1.9045	61.2612	95.0658
		506.5	1.87801	61.3215	93.9787
		507	1.97248	61.0098	94.062
		507.5	1.87298	61.418	94.1059
		508	1.95115	61.0031	95.1387
		508.5	1.91219	61.148	94.739
		509	1.90458	61.1383	94.9393
		509.5	1.88679	61.0711	93.99
		510	1.94028	60.3355	94.4668
		510.5	1.90814	61.1422	94.762
		511	1.90715	60.677	94.441
		511.5	1.94109	60.7156	95.4071
		512	1.91397	61.147	95.0231
		512.5	1.96164	60.8276	94.6735
		513	1.86691	60.9603	95.1052
		513.5	1.95016	61.1258	93.7161
		514	1.91932	60.3428	94.0921
		514.5	1.89326	60.5733	94.9772
		515	1.90189	60.6789	94.1557
		515.5	1.8912	60.8847	95.4737
		516	1.86092	60.8794	95.0472
		516.5	1.88569	60.8225	95.2032
		517	1.91078	61.1806	94.9096
		517.5	1.86375	60.6678	94.5749
		518	1.92796	60.4304	94.6
		518.5	1.87751	60.6343	94.938
		519	1.91306	60.5405	94.3836
		519.5	1.89714	60.0826	93.8372
		520	1.87982	60.1962	94.3388
		520.5	1.96723	60.1485	94.6924
		521	1.90728	60.2408	93.5479
		521.5	1.91912	59.9766	94.8565
		522	1.87749	60.6611	95.1082
		522.5	1.88886	60.0755	94.0883
		523	1.88231	60.1927	94.5099
		523.5	1.94883	60.0418	94.8676
		524	1.86227	60.3024	94.9026
		524.5	1.91071	60.5801	94.7986
		525	1.94725	60.1902	95.3108
		525.5	1.88352	60.0619	95.0773
		526	1.83467	60.0695	94.6829
		526.5	1.88184	60.3291	94.5046
		527	1.86629	60.0084	93.19
		527.5	1.90179	59.7962	94.3186
		528	1.84217	60.4202	94.9538
		528.5	1.88828	59.5912	94.5726
		529	1.86754	59.9728	94.5879
		529.5	1.89605	59.4921	94.3351
		530	1.85515	59.3483	94.9451
		530.5	1.89323	59.6568	94.5548
		531	1.87585	59.6799	94.1837
		531.5	1.88143	59.9081	95.4458
		532	1.86137	59.3666	93.6072
		532.5	1.83874	59.6446	95.0397
		533	1.89656	59.5561	93.9826
		533.5	1.88218	58.8228	95.0046
		534	1.89463	59.2765	94.8806
		534.5	1.8636	59.3826	94.8552
		535	1.87312	59.0038	94.6733
		535.5	1.84523	59.5647	94.418
		536	1.88157	58.9423	95.7656
		536.5	1.88606	58.9255	93.8787
		537	1.8537	59.0776	94.5681
		537.5	1.85931	59.127	94.4686
		538	1.86628	59.3295	94.728
		538.5	1.85489	59.4844	94.5795
		539	1.85529	59.1525	93.8069
		539.5	1.86269	59.1996	94.0122
		540	1.91047	59.0996	94.5995
		540.5	1.87672	58.9826	95.2597
		541	1.82076	59.0888	94.0161
		541.5	1.91452	59.1673	94.4355
		542	1.79691	58.3614	94.8305
		542.5	1.78845	59.351	94.9594
		543	1.92794	59.033	95.2547
		543.5	1.87758	59.0178	94.2501
		544	1.91263	58.9371	94.6483
		544.5	1.84082	58.5445	94.6446
		545	1.88049	58.433	95.569
		545.5	1.89561	58.7208	94.5538
		546	1.87663	58.9646	95.1955
		546.5	1.88728	58.9835	94.1685
		547	1.82065	58.4474	94.6195
		547.5	1.89079	58.4602	95.3076
		548	1.88488	58.4526	94.6498
		548.5	1.88402	58.1412	94.7459
		549	1.84605	58.1488	93.966
		549.5	1.83961	58.4002	94.7165
		550	1.84784	58.5155	95.4911
		550.5	1.87604	58.0808	94.8594
		551	1.8064	58.5068	93.7279
		551.5	1.83955	58.1734	94.3234
		552	1.89614	58.5216	94.655
		552.5	1.86541	58.0288	93.8729
		553	1.88196	58.0649	94.3039
		553.5	1.82928	58.0602	94.6744
		554	1.8873	57.783	95.4784
		554.5	1.88151	57.7901	94.9119
		555	1.83695	58.1084	94.3107
		555.5	1.90737	58.2622	94.5428
		556	1.83011	57.8596	94.2963
		556.5	1.90157	57.7842	94.1853
		557	1.82445	58.0116	95.0214
		557.5	1.85965	57.9845	93.9138
		558	1.9026	58.0259	94.7702
		558.5	1.83915	57.2645	94.4072
		559	1.84366	57.4988	94.7819
		559.5	1.83103	57.5625	94.1619
		560	1.80908	57.8369	94.3785
		560.5	1.81083	57.4095	94.4948
		561	1.82772	57.4637	94.4263
		561.5	1.80509	57.3015	93.9889
		562	1.86346	57.4559	94.2038
		562.5	1.81718	57.1118	94.6403
		563	1.9003	57.4622	94.6538
		563.5	1.81351	56.7115	94.8276
		564	1.91275	56.8363	94.193
		564.5	1.76896	57.4121	94.6077
		565	1.7684	57.1838	94.7485
		565.5	1.81689	57.0942	94.6319
		566	1.82613	57.4725	94.8898
		566.5	1.84029	56.7764	94.515
		567	1.85266	56.824	95.1791
		567.5	1.85774	56.4667	94.4323
		568	1.80246	56.8117	93.6809
		568.5	1.78206	56.914	94.9839
		569	1.81399	56.78	94.4126
		569.5	1.86729	57.0731	94.5621
		570	1.83834	57.1733	94.3783
		570.5	1.85328	57.2776	93.9454
		571	1.84361	56.4621	93.8772
		571.5	1.76066	56.7103	94.9965
		572	1.79511	56.2878	94.3771
		572.5	1.88467	56.4584	94.2343
		573	1.87812	56.9342	95.4331
		573.5	1.84298	56.7894	93.9228
		574	1.79976	56.4295	94.8519
		574.5	1.85826	56.3535	94.7536
		575	1.82887	56.4096	94.335
		575.5	1.79487	56.533	94.5911
		576	1.84681	56.0616	94.5483
		576.5	1.86596	56.3392	94.4023
		577	1.76276	56.4647	94.4104
		577.5	1.81877	56.3637	95.0262
		578	1.83408	56.1127	94.3623
		578.5	1.82034	55.9558	94.5215
		579	1.84693	55.749	94.437
		579.5	1.83353	56.1996	95.2596
		580	1.81035	55.8804	93.6387
		580.5	1.82904	55.821	94.2886
		581	1.75847	55.8423	93.5292
		581.5	1.81009	55.8731	94.641
		582	1.78611	55.6863	94.8696
		582.5	1.78648	55.6885	94.6519
		583	1.76543	55.2462	93.869
		583.5	1.80602	55.6581	94.4878
		584	1.80039	55.5134	94.5598
		584.5	1.75385	55.4357	94.0826
		585	1.77773	55.5202	94.8187
		585.5	1.82406	55.2079	94.826
		586	1.7935	55.5223	95.1197
		586.5	1.76579	55.5371	94.2581
		587	1.80779	55.5545	93.6747
		587.5	1.82269	55.1781	94.4672
		588	1.78604	55.4064	95.1796
		588.5	1.76633	55.2351	93.936
		589	1.77649	55.1121	93.5114
		589.5	1.79241	55.1844	93.7227
		590	1.7804	55.0851	94.6213
		590.5	1.79182	55.3064	94.9794
		591	1.73657	55.2831	94.7488
		591.5	1.77174	55.5466	94.0546
		592	1.83593	54.9579	95.1492
		592.5	1.8072	54.6094	94.8153
		593	1.77512	54.912	94.4772
		593.5	1.7728	55.0378	94.5776
		594	1.77186	55.013	94.6765
		594.5	1.80222	54.8773	94.1255
		595	1.76476	55.2661	93.9389
		595.5	1.70016	54.8132	93.7246
		596	1.76929	54.6501	94.046
		596.5	1.78187	54.9473	94.7236
		597	1.78382	54.6195	93.7707
		597.5	1.76454	54.3257	94.0933
		598	1.76541	54.3484	94.5317
		598.5	1.7921	54.1868	94.5856
		599	1.75321	54.3309	94.4437
		599.5	1.74037	53.7124	94.2155
		600	1.81182	54.432	94.8423
		600.5	1.79492	54.4323	94.8124
		601	1.75577	54.3878	94.6749
		601.5	1.8147	54.3247	93.7407
		602	1.73229	54.1713	94.41
		602.5	1.82154	54.2329	94.3306
		603	1.76473	54.6489	94.4779
		603.5	1.76902	53.9828	94.5246
		604	1.78813	54.5624	94.7336
		604.5	1.79313	54.0668	95.1082
		605	1.76405	53.6356	93.5738
		605.5	1.81441	53.8997	95.0373
		606	1.74699	53.6999	94.315
		606.5	1.71104	54.0435	95.0744
		607	1.76597	53.9845	94.5122
		607.5	1.7854	53.72	93.962
		608	1.76616	53.5876	94.1623
		608.5	1.75726	53.3723	94.4452
		609	1.75702	53.5935	95.1478
		609.5	1.76627	53.338	94.0607
		610	1.77707	53.6584	94.6164
		610.5	1.708	53.7343	94.6405
		611	1.78496	53.8544	94.2495
		611.5	1.82954	53.644	93.4702
		612	1.70604	53.7155	94.5186
		612.5	1.80683	53.5284	94.3661
		613	1.81199	53.9089	94.5405
		613.5	1.71151	53.6179	94.5986
		614	1.71274	53.1508	94.2316
		614.5	1.73931	52.9861	94.7141
		615	1.68441	52.7391	94.3031
		615.5	1.74841	53.0609	94.6278
		616	1.74849	53.3908	94.0339
		616.5	1.7132	53.1507	95.0418
		617	1.72138	53.7205	94.725
		617.5	1.75481	53.4104	93.9363
		618	1.73648	53.3263	94.582
		618.5	1.75061	53.0679	95.0947
		619	1.72017	52.7017	94.1721
		619.5	1.71067	53.241	94.3278
		620	1.69399	53.0875	94.0532
		620.5	1.70905	53.183	94.9915
		621	1.76169	53.311	94.5852
		621.5	1.71815	52.8232	94.0833
		622	1.73411	52.9036	94.2295
		622.5	1.78769	53.0088	94.7968
		623	1.75722	52.3692	94.7455
		623.5	1.73156	52.6966	94.8444
		624	1.77522	52.586	95.1088
		624.5	1.73663	52.4492	94.2528
		625	1.71927	52.2854	94.7268
		625.5	1.74857	52.8861	95.5001
		626	1.72485	52.6417	94.091
		626.5	1.72458	52.2927	94.104
		627	1.64806	52.235	94.4385
		627.5	1.67995	52.1	94.8218
		628	1.74666	52.1916	94.3341
		628.5	1.72557	52.2171	94.5524
		629	1.6712	52.1253	94.429
		629.5	1.75401	52.3554	94.3959
		630	1.7643	52.0982	94.7487
		630.5	1.69508	52.2365	94.5817
		631	1.69288	51.9244	94.4832
		631.5	1.69967	51.586	93.618
		632	1.68798	52.2581	94.42
		632.5	1.66645	51.5345	93.6
		633	1.74831	52.0527	94.4774
		633.5	1.66859	51.9432	94.712
		634	1.6892	51.242	94.6706
		634.5	1.71204	51.5162	94.0765
		635	1.66929	51.9343	93.9614
		635.5	1.75122	51.9616	94.2084
		636	1.69926	51.6891	94.4228
		636.5	1.69791	51.9955	94.1993
		637	1.65228	51.201	94.4212
		637.5	1.79344	51.6595	95.3496
		638	1.7325	51.7549	94.8359
		638.5	1.69153	51.4684	94.57
		639	1.68246	51.6927	94.2764
		639.5	1.72203	51.4675	94.0954
		640	1.69593	51.1803	95.6034
		640.5	1.72968	51.5141	94.9481
		641	1.65096	51.0595	94.5044
		641.5	1.69878	51.6016	94.5508
		642	1.70014	51.4389	94.561
		642.5	1.71838	51.7528	95.2807
		643	1.69306	51.8818	93.9463
		643.5	1.69541	51.5359	94.4695
		644	1.71829	51.477	93.634
		644.5	1.68084	51.285	94.4979
		645	1.70545	51.0499	95.1934
		645.5	1.76121	51.1434	94.8241
		646	1.73149	50.8746	94.0038
		646.5	1.65077	51.5001	94.7973
		647	1.66516	50.8767	94.7327
		647.5	1.68882	51.1294	95.2327
		648	1.64446	50.9908	93.9069
		648.5	1.63612	50.7929	94.2239
		649	1.65125	50.3839	95.4338
		649.5	1.70648	50.763	95.2082
		650	1.72686	50.9885	94.5887
		650.5	1.64196	50.2366	94.7435
		651	1.58533	50.6799	95.5487
		651.5	1.68746	50.8967	95.1481
		652	1.64288	50.5385	94.8177
		652.5	1.64593	50.1651	94.2734
		653	1.63173	50.0742	93.9326
		653.5	1.64412	50.4748	94.5673
		654	1.68662	50.2498	94.8599
		654.5	1.65001	49.9937	94.0753
		655	1.67228	50.4515	95.0767
		655.5	1.62652	50.2806	93.5109
		656	1.67544	50.1139	95.5638
		656.5	1.61457	50.4796	93.8293
		657	1.67836	50.1819	94.5684
		657.5	1.6497	49.8512	93.1388
		658	1.63699	50.726	94.5451
		658.5	1.6294	50.3188	93.7636
		659	1.65398	49.8442	93.6077
		659.5	1.65263	50.1507	95.0528
		660	1.61514	49.7334	95.0517
		660.5	1.63512	49.9499	95.0773
		661	1.6931	50.0852	93.8252
		661.5	1.63791	49.5149	93.932
		662	1.64446	49.4864	94.3536
		662.5	1.64642	49.873	93.6157
		663	1.60895	49.3547	93.5839
		663.5	1.60588	49.7031	94.4063
		664	1.62612	49.5754	95.243
		664.5	1.60267	49.3373	95.1495
		665	1.69145	49.3291	94.7773
		665.5	1.61282	49.291	94.6424
		666	1.6176	49.1135	94.1991
		666.5	1.64709	49.2969	93.8556
		667	1.57014	49.3408	95.314
		667.5	1.65146	49.16	93.7535
		668	1.58911	49.6416	94.0983
		668.5	1.56176	49.0968	94.1745
		669	1.63263	49.133	95.0082
		669.5	1.62481	49.4084	94.6775
		670	1.57272	49.1733	95.2876
		670.5	1.6125	49.1732	94.2
		671	1.60909	49.022	94.8798
		671.5	1.6321	49.0655	96.0749
		672	1.63604	48.8028	93.7319
		672.5	1.58487	49.0506	95.1513
		673	1.59032	49.2112	94.2595
		673.5	1.58868	48.6982	94.973
		674	1.59252	48.953	96.245
		674.5	1.62433	48.6964	95.8842
		675	1.6099	48.9395	93.9561
		675.5	1.64308	48.8245	94.1311
		676	1.60637	48.6657	94.5215
		676.5	1.5461	48.4702	93.8519
		677	1.53426	48.4885	95.4625
		677.5	1.56569	48.284	95.2999
		678	1.58499	48.2747	93.2595
		678.5	1.57066	48.3813	94.1992
		679	1.6192	48.1277	95.4648
		679.5	1.65002	48.5987	94.7113
		680	1.64673	48.5263	93.6611
		680.5	1.55527	48.7148	93.8768
		681	1.50852	48.485	93.7138
		681.5	1.60438	48.3056	95.1448
		682	1.54898	48.5334	95.0595
		682.5	1.64029	47.9363	93.4501
		683	1.58455	48.4908	94.2237
		683.5	1.55536	48.0628	94.5913
		684	1.57556	48.1541	94.9186
		684.5	1.61777	47.5267	93.9189
		685	1.59376	48.7941	94.6645
		685.5	1.56331	48.2115	95.0869
		686	1.46811	48.2137	94.4614
		686.5	1.57164	47.742	94.0023
		687	1.54444	47.8213	93.7229
		687.5	1.58878	48.3291	93.6113
		688	1.55416	47.5206	93.9208
		688.5	1.44494	48.007	93.3067
		689	1.51887	47.8965	94.4865
		689.5	1.47342	47.2317	94.3246
		690	1.57465	47.3411	94.5899
		690.5	1.56806	47.4635	94.0989
		691	1.58272	47.2284	93.9571
		691.5	1.52987	47.9659	94.3929
		692	1.54796	47.6376	93.6291
		692.5	1.56147	47.1434	94.7929
		693	1.53361	47.6252	94.5789
		693.5	1.54725	47.4159	95.2093
		694	1.59186	47.9738	95.7426
		694.5	1.52514	46.6622	94.5514
		695	1.59308	47.0473	94.0424
		695.5	1.53776	46.9559	94.72
		696	1.49435	47.6242	93.1633
		696.5	1.54601	47.407	94.6755
		697	1.52247	46.6213	94.1542
		697.5	1.44305	47.2962	94.4372
		698	1.44754	47.3554	93.9723
		698.5	1.54053	46.9444	93.2772
		699	1.52413	47.712	94.2753
		699.5	1.49066	46.4683	94.9357
		700	1.57106	47.1154	93.1239
		700.5	1.52299	47.1661	93.8652
		701	1.50628	47.0922	94.5254
		701.5	1.48251	46.8907	94.3914
		702	1.52234	47.1269	95.8318
		702.5	1.49585	46.5643	94.581
		703	1.5378	46.4512	94.6226
		703.5	1.42807	47.2486	93.2863
		704	1.52036	47.12	95.2484
		704.5	1.49238	46.5166	93.8888
		705	1.53788	47.023	95.9795
		705.5	1.44964	46.5496	95.0092
		706	1.51752	46.6703	93.8337
		706.5	1.47548	46.9787	93.2309
		707	1.45373	45.9512	94.4891
		707.5	1.42831	46.8065	94.7987
		708	1.46591	46.2552	95.1926
		708.5	1.44266	45.6082	94.6207
		709	1.54174	46.4124	94.2483
		709.5	1.5219	45.8542	93.8493
		710	1.4236	46.4115	93.7254
		710.5	1.40239	46.4467	95.1424
		711	1.48199	45.609	93.0477
		711.5	1.47858	46.1234	96.2408
		712	1.35462	46.2048	93.692
		712.5	1.43911	46.2569	94.2845
		713	1.50459	46.7275	95.282
		713.5	1.41973	46.7665	94.1559
		714	1.41607	46.0707	94.5663
		714.5	1.5164	45.9544	94.7748
		715	1.45011	45.8547	96.6782
		715.5	1.42875	45.8473	94.7564
		716	1.53933	44.8602	95.129
		716.5	1.37503	45.7939	94.8047
		717	1.38486	45.4582	94.3481
		717.5	1.40415	45.45	94.4108
		718	1.36001	45.5392	95.2711
		718.5	1.364	45.285	94.0922
		719	1.4161	45.8984	95.3264
		719.5	1.46454	45.1437	95.0646
		720	1.43381	45.4931	94.7293
		720.5	1.449	45.5007	95.7096
		721	1.36614	45.4934	94.5037
		721.5	1.3582	45.0191	94.3984
		722	1.39777	45.2386	95.7367
		722.5	1.36359	45.6661	93.8726
		723	1.48863	45.5215	94.6172
		723.5	1.40895	45.4436	94.3649
		724	1.41992	45.6051	95.2467
		724.5	1.4246	45.0482	93.2964
		725	1.3459	45.1983	94.6198
		725.5	1.53562	44.7317	93.8446
		726	1.45823	45.5523	93.0194
		726.5	1.44635	44.8505	94.5378
		727	1.31286	44.2593	94.8607
		727.5	1.41351	44.8712	94.7694
		728	1.35515	45.6078	93.7625
		728.5	1.47029	45.254	94.9516
		729	1.40521	45.057	93.0536
		729.5	1.40954	45.2862	94.8083
		730	1.41223	44.6272	94.1626
		730.5	1.4997	44.8986	95.5389
		731	1.38978	45.0759	94.7789
		731.5	1.37587	44.6365	94.3697
		732	1.32511	44.6915	93.5147
		732.5	1.32625	45.3977	93.9679
		733	1.379	44.6541	93.7224
		733.5	1.37583	44.7543	93.7885
		734	1.43597	45.0183	94.546
		734.5	1.45623	45.0915	94.6831
		735	1.45928	44.9683	95.5542
		735.5	1.44023	44.7184	95.2951
		736	1.38553	44.5807	95.2636
		736.5	1.4212	44.7601	94.517
		737	1.34308	44.3877	95.0297
		737.5	1.37821	44.2832	95.9348
		738	1.33365	44.5429	94.6313
		738.5	1.2687	44.4447	94.7695
		739	1.33134	44.6594	94.381
		739.5	1.3458	44.4512	95.689
		740	1.33208	43.6215	95.6942
		740.5	1.31458	43.8823	93.782
		741	1.27761	44.1734	93.6371
		741.5	1.39805	44.7874	95.7095
		742	1.33688	44.2141	95.9641
		742.5	1.37327	44.0697	96.1625
		743	1.32061	44.2576	95.0175
		743.5	1.27976	44.102	95.1112
		744	1.36671	43.9383	95.3954
		744.5	1.28102	43.8021	94.9685
		745	1.35262	43.5626	93.3579
		745.5	1.26206	43.8057	93.7575
		746	1.38623	43.8801	93.3471
		746.5	1.239	44.518	93.6742
		747	1.36139	43.7019	93.7211
		747.5	1.2959	43.1744	94.085
		748	1.2903	43.5999	94.7462
		748.5	1.23255	43.8776	94.4078
		749	1.25772	43.5013	93.8277
		749.5	1.31714	44.1059	95.4668
		750	1.38504	43.3559	94.552
		750.5	1.31008	44.4863	96.5047
		751	1.19775	43.9468	95.4519
		751.5	1.24541	43.0841	95.9192
		752	1.29015	43.4986	95.1951
		752.5	1.28705	44.6038	96.1856
		753	1.33751	43.7659	94.7646
		753.5	1.225	43.143	94.2379
		754	1.41711	43.6293	95.0765
		754.5	1.31078	43.3916	94.1387
		755	1.22001	43.5213	93.9184
		755.5	1.21713	43.0029	96.3562
		756	1.16343	42.9037	96.5383
		756.5	1.2465	42.7567	93.7832
		757	1.21599	43.4288	95.6622
		757.5	1.2669	43.5469	93.3082
		758	1.14136	42.7709	93.8408
		758.5	1.3537	42.7872	97.5192
		759	1.30744	42.0535	94.8062
		759.5	1.19319	42.9008	95.2868
		760	1.1844	43.2884	93.6217
		760.5	1.16553	43.0448	95.5598
		761	1.20016	42.8437	93.1126
		761.5	1.2485	42.5678	93.7574
		762	1.12169	41.8139	95.326
		762.5	1.19702	42.9457	93.6976
		763	1.21204	42.577	94.7364
		763.5	1.19004	42.7086	93.8305
		764	1.14216	42.5725	93.5716
		764.5	1.18663	43.2764	94.0724
		765	1.18625	43.0463	96.4446
		765.5	1.17565	42.2225	95.407
		766	1.21466	42.6569	93.77
		766.5	1.17744	41.979	95.1617
		767	1.2263	42.3522	96.0846
		767.5	1.25182	42.4975	94.2754
		768	1.1509	41.9172	94.0467
		768.5	1.28283	42.5662	93.1791
		769	1.1696	42.4228	94.6783
		769.5	1.10955	41.6948	94.4861
		770	1.20089	41.914	93.711
		770.5	1.24768	42.7463	95.0795
		771	1.16056	42.1088	97.3743
		771.5	1.26107	41.2681	95.0712
		772	1.22332	42.4707	95.5204
		772.5	1.15985	41.9835	93.7859
		773	1.19523	41.9057	93.8965
		773.5	1.21749	41.7562	94.5433
		774	1.22328	42.3882	93.6709
		774.5	1.13569	41.6268	95.8799
		775	1.17842	42.0537	95.5821
		775.5	1.30581	41.5656	96.4569
		776	1.0986	41.5748	94.4255
		776.5	1.04448	41.4751	95.9095
		777	1.18045	41.6044	94.8133
		777.5	1.22218	41.4205	94.0958
		778	1.19443	41.9255	92.3182
		778.5	1.10961	42.1452	95.7478
		779	1.22436	41.773	91.913
		779.5	1.2328	42.0612	93.5499
		780	1.23011	41.7134	93.5976
		780.5	1.15825	40.9639	93.017
		781	1.06143	42.3092	93.0526
		781.5	1.22742	41.1258	94.9341
		782	1.21162	40.9073	93.2333
		782.5	1.17868	41.3324	94.6349
		783	1.09106	41.2705	93.3821
		783.5	1.18518	41.4434	93.7604
		784	1.10926	41.4823	95.3337
		784.5	1.1245	40.962	94.3414
		785	1.41544	41.3958	95.541
		785.5	1.21414	40.4726	96.4441
		786	1.18778	40.7975	92.6141
		786.5	1.21992	40.9022	97.3976
		787	1.08819	40.8872	93.4879
		787.5	1.18314	40.7634	94.1501
		788	1.29515	42.5615	94.4556
		788.5	1.18954	42.094	94.1593
		789	1.24561	41.6811	95.1757
		789.5	1.23175	41.7469	94.4395
		790	1.14829	41.4115	95.0258
		790.5	1.24786	41.0591	91.9738
		791	1.15142	41.7209	94.6199
		791.5	1.13825	40.5959	94.5922
		792	1.25398	41.3443	94.043
		792.5	1.24211	41.6505	93.7435
		793	1.2778	41.5106	94.5355
		793.5	1.2092	40.8395	94.1613
		794	1.23303	41.2664	95.5979
		794.5	1.26216	40.3333	93.1846
		795	1.29379	40.7413	94.2923
		795.5	1.09441	40.9436	93.9273
		796	1.14476	40.2666	94.9863
		796.5	1.07625	40.7945	93.9068
		797	1.33485	40.84	94.2871
		797.5	1.29365	40.4166	93.3938
		798	1.19573	41.4413	92.6861
		798.5	1.1249	40.534	95.01
		799	1.19749	40.0612	95.9795
		799.5	1.23742	40.6868	94.9376
		800	1.3103	39.8455	94.7056

## Sheet: SAXS Intensity vs. q
	TO-wood/ABPE			D-wood/ABPE
	I(q) (arb. units)	q (nm-1)		I(q) (arb. units)	q (nm-1)
	0.00759	1222.73		0.00817	602.509
	0.01758	891.371		0.01817	528.076
	0.02758	359.92		0.02816	263.521
	0.03757	78.3962		0.03816	52.8485
	0.04757	4.40904		0.04815	3.33471
	0.05756	178.885		0.05814	392.512
	0.06756	791.699		0.06814	1677.19
	0.07755	522.636		0.07813	1584.96
	0.08755	333.276		0.08812	1013.27
	0.09754	225.431		0.09812	795.173
	0.10754	161.18		0.10811	591.703
	0.11753	124.459		0.1181	494.322
	0.12753	96.4892		0.1281	374.044
	0.13752	77.6762		0.13809	273.742
	0.14752	67.1052		0.14808	233.84
	0.15751	52.4507		0.15808	196.157
	0.16751	46.1681		0.16807	154.26
	0.1775	40.1982		0.17806	142.381
	0.18749	33.8141		0.18806	125.236
	0.19749	30.0696		0.19805	107.879
	0.20748	27.6607		0.20805	98.2514
	0.21748	24.9416		0.21804	93.4065
	0.22747	22.4607		0.22803	84.4436
	0.23747	20.5976		0.23803	78.8532
	0.24746	19.2984		0.24802	76.7457
	0.25746	17.3615		0.25801	70.1733
	0.26745	15.9404		0.26801	66.8088
	0.27745	14.6651		0.278	63.6915
	0.28744	14.0133		0.28799	60.9751
	0.29744	13.3719		0.29799	57.6205
	0.30743	12.2333		0.30798	56.4368
	0.31743	11.9657		0.31797	53.2271
	0.32742	10.7798		0.32797	51.9392
	0.33742	10.399		0.33796	51.1761
	0.34741	10.3369		0.34795	48.3965
	0.35741	9.12399		0.35795	46.8767
	0.3674	8.54085		0.36794	45.8519
	0.3774	8.34975		0.37794	42.87
	0.38739	8.03214		0.38793	42.4387
	0.39738	7.6833		0.39792	40.8195
	0.40738	7.50351		0.40792	38.7929
	0.41737	7.12763		0.41791	38.0802
	0.42737	6.69948		0.4279	36.1113
	0.43736	6.31514		0.4379	35.5427
	0.44736	5.92873		0.44789	34.8515
	0.45735	5.89687		0.45788	33.8521
	0.46735	5.96453		0.46788	32.1201
	0.47734	5.21696		0.47787	31.689
	0.48734	5.17757		0.48786	30.9451
	0.49733	4.90006		0.49786	29.4536
	0.50733	4.85779		0.50785	28.7551
	0.51732	4.78898		0.51784	27.1291
	0.52732	4.51707		0.52784	26.7803
	0.53731	4.24658		0.53783	25.5366
	0.54731	4.06558		0.54783	25.0935
	0.5573	4.03482		0.55782	24.3567
	0.5673	3.75935		0.56781	23.4551
	0.57729	3.65456		0.57781	22.9594
	0.58728	3.5175		0.5878	22.4535
	0.59728	3.52731		0.59779	21.6321
	0.60727	3.36601		0.60779	21.132
	0.61727	3.37306		0.61778	20.2694
	0.62726	3.1328		0.62777	20.0253
	0.63726	2.90802		0.63777	19.5377
	0.64725	2.95998		0.64776	18.2499
	0.65725	2.84953		0.65775	17.787
	0.66724	2.78482		0.66775	17.7859
	0.67724	2.75114		0.67774	16.9094
	0.68723	2.7351		0.68773	16.8201
	0.69723	2.59353		0.69773	16.0006
	0.70722	2.50283		0.70772	15.4212
	0.71722	2.45699		0.71772	15.0917
	0.72721	2.30807		0.72771	14.66
	0.73721	2.22877		0.7377	14.3491
	0.7472	2.26323		0.7477	14.0002
	0.7572	2.20479		0.75769	13.6936
	0.76719	2.05667		0.76768	13.1323
	0.77719	2.08162		0.77768	13.2868
	0.78718	2.04396		0.78767	12.67
	0.79717	2.01184		0.79766	11.9537
	0.80717	2.03739		0.80766	12.3506
	0.81716	1.93785		0.81765	11.8242
	0.82716	1.83378		0.82764	11.1227
	0.83715	1.81917		0.83764	10.9759
	0.84715	1.78781		0.84763	10.3962
	0.85714	1.76531		0.85762	10.387
	0.86714	1.60084		0.86762	10.3499
	0.87713	1.54319		0.87761	9.84597
	0.88713	1.6899		0.8876	9.5173
	0.89712	1.64354		0.8976	9.55117
	0.90712	1.54399		0.90759	9.20579
	0.91711	1.54311		0.91759	8.99287
	0.92711	1.5235		0.92758	9.06763
	0.9371	1.47762		0.93757	8.45309
	0.9471	1.414		0.94757	8.09292
	0.95709	1.45515		0.95756	8.3721
	0.96709	1.43768		0.96755	7.8546
	0.97708	1.31353		0.97755	7.58802
	0.98708	1.28867		0.98754	7.6358
	0.99707	1.30836		0.99753	7.44091
	1.00706	1.32405		1.00753	6.98459
	1.01706	1.25958		1.01752	7.11518
	1.02705	1.29733		1.02751	6.83483
	1.03705	1.25393		1.03751	6.58112
	1.04704	1.16019		1.0475	6.69409
	1.05704	1.26245		1.05749	6.33306
	1.06703	1.1634		1.06749	6.07458
	1.07703	1.08572		1.07748	6.09632
	1.08702	1.13523		1.08748	6.08483
	1.09702	1.12957		1.09747	5.88072
	1.10701	1.12532		1.10746	5.77306
	1.11701	1.01603		1.11746	5.52931
	1.127	1.10945		1.12745	5.47167
	1.137	1.0724		1.13744	5.42501
	1.14699	1.07379		1.14744	5.28356
	1.15699	1.06769		1.15743	5.12506
	1.16698	1.05412		1.16742	5.2188
	1.17698	0.98428		1.17742	4.84185
	1.18697	1.02748		1.18741	4.78168
	1.19697	1.03712		1.1974	4.82502
	1.20696	1.01067		1.2074	4.67583
	1.21695	0.97427		1.21739	4.59977
	1.22695	0.92299		1.22738	4.41674
	1.23694	0.89788		1.23738	4.38197
	1.24694	0.93585		1.24737	4.2293
	1.25693	0.90031		1.25737	4.29059
	1.26693	0.88941		1.26736	4.08597
	1.27692	0.88443		1.27735	4.10183
	1.28692	0.8445		1.28735	4.10082
	1.29691	0.78381		1.29734	3.79666
	1.30691	0.85874		1.30733	3.83725
	1.3169	0.81768		1.31733	3.80594
	1.3269	0.8495		1.32732	3.6372
	1.33689	0.84716		1.33731	3.59326
	1.34689	0.83547		1.34731	3.6557
	1.35688	0.8625		1.3573	3.52012
	1.36688	0.78655		1.36729	3.4148
	1.37687	0.84273		1.37729	3.45373
	1.38687	0.83207		1.38728	3.30547
	1.39686	0.83034		1.39727	3.30286
	1.40685	0.76848		1.40727	3.27238
	1.41685	0.73939		1.41726	3.07308
	1.42684	0.80357		1.42726	3.22016
	1.43684	0.78063		1.43725	3.05882
	1.44683	0.79596		1.44724	3.08633
	1.45683	0.80631		1.45724	3.06979
	1.46682	0.75959		1.46723	3.00518
	1.47682	0.71451		1.47722	2.81414
	1.48681	0.8071		1.48722	2.89503
	1.49681	0.76682		1.49721	2.87122
	1.5068	0.72692		1.5072	2.88708
	1.5168	0.75237		1.5172	2.69158
	1.52679	0.69972		1.52719	2.68353
	1.53679	0.71588		1.53718	2.66546
	1.54678	0.70597		1.54718	2.6287
	1.55678	0.64406		1.55717	2.60635
	1.56677	0.71994		1.56716	2.47741
	1.57677	0.67932		1.57716	2.44718
	1.58676	0.6514		1.58715	2.40949
	1.59676	0.69572		1.59715	2.31996
	1.60675	0.6465		1.60714	2.27933
	1.61674	0.6953		1.61713	2.29751
	1.62674	0.69322		1.62713	2.21776
	1.63673	0.63894		1.63712	2.1592
	1.64673	0.64303		1.64711	2.11364
	1.65672	0.69305		1.65711	2.01167
	1.66672	0.68344		1.6671	2.03674
	1.67671	0.68182		1.67709	1.9832
	1.68671	0.66417		1.68709	1.96374
	1.6967	0.63978		1.69708	1.94108
	1.7067	0.6432		1.70707	1.85093
	1.71669	0.65751		1.71707	1.83424
	1.72669	0.63126		1.72706	1.79055
	1.73668	0.62259		1.73705	1.70008
	1.74668	0.65253		1.74705	1.73146
	1.75667	0.66323		1.75704	1.67527
	1.76667	0.62845		1.76704	1.6064
	1.77666	0.5813		1.77703	1.59794
	1.78666	0.60005		1.78702	1.54579
	1.79665	0.6533		1.79702	1.48448
	1.80665	0.60625		1.80701	1.48241
	1.81664	0.62141		1.817	1.45458
	1.82663	0.63276		1.827	1.44023
	1.83663	0.54682		1.83699	1.38593
	1.84662	0.56112		1.84698	1.42779
	1.85662	0.60328		1.85698	1.3616
	1.86661	0.63462		1.86697	1.36785
	1.87661	0.59305		1.87696	1.39935
	1.8866	0.58923		1.88696	1.26822
	1.8966	0.66954		1.89695	1.24374
	1.90659	0.62729		1.90694	1.27429
	1.91659	0.66136		1.91694	1.20383
	1.92658	0.6557		1.92693	1.20314
	1.93658	0.66907		1.93692	1.2502
	1.94657	0.62588		1.94692	1.16944
	1.95657	0.60927		1.95691	1.18935
	1.96656	0.65817		1.96691	1.17675
	1.97656	0.64556		1.9769	1.13172
	1.98655	0.64348		1.98689	1.09776
	1.99655	0.61577		1.99689	1.13012
	2.00654	0.60578		2.00688	1.13609
	2.01654	0.6145		2.01687	1.08034
	2.02653	0.57057		2.02687	1.11346
	2.03652	0.57894		2.03686	1.1419
	2.04652	0.62317		2.04685	1.14767
	2.05651	0.62761		2.05685	1.13078
	2.06651	0.60993		2.06684	1.06299
	2.0765	0.62565		2.07683	1.04611
	2.0865	0.59872		2.08683	1.05107
	2.09649	0.60428		2.09682	1.00808
	2.10649	0.60617		2.10681	1.04894
	2.11648	0.61377		2.11681	0.99329
	2.12648	0.60619		2.1268	0.99397
	2.13647	0.59569		2.1368	1.01748
	2.14647	0.58584		2.14679	1.00445
	2.15646	0.6015		2.15678	1.02645
	2.16646	0.5951		2.16678	0.98813
	2.17645	0.61069		2.17677	1.00078
	2.18645	0.59701		2.18676	0.98672
	2.19644	0.63288		2.19676	1.00699
	2.20644	0.67247		2.20675	0.95067
	2.21643	0.61811		2.21674	0.92091
	2.22642	0.64921		2.22674	0.98355
	2.23642	0.64072		2.23673	0.94043
	2.24641	0.67769		2.24672	0.97039
	2.25641	0.62062		2.25672	0.95011
	2.2664	0.65423		2.26671	0.89543
	2.2764	0.63961		2.2767	0.96675
	2.28639	0.63595		2.2867	0.89452
	2.29639	0.65674		2.29669	0.9421
	2.30638	0.62795		2.30669	0.92198
	2.31638	0.60615		2.31668	0.93536
	2.32637	0.64787		2.32667	0.90948
	2.33637	0.64795		2.33667	0.93189
	2.34636	0.65124		2.34666	0.91645
	2.35636	0.649		2.35665	0.90591
	2.36635	0.62467		2.36665	0.9349
	2.37635	0.70242		2.37664	0.89148
	2.38634	0.63619		2.38663	0.88072
	2.39634	0.62463		2.39663	0.9193
	2.40633	0.6722		2.40662	0.8676
	2.41633	0.62465		2.41661	0.87302
	2.42632	0.62909		2.42661	0.82859
	2.43631	0.64504		2.4366	0.84017
	2.44631	0.66161		2.44659	0.88945
	2.4563	0.62898		2.45659	0.87012
	2.4663	0.61469		2.46658	0.8874
	2.47629	0.70448		2.47658	0.84012
	2.48629	0.64912		2.48657	0.84734
	2.49628	0.65289		2.49656	0.85136
	2.50628	0.60249		2.50656	0.88365
	2.51627	0.61763		2.51655	0.8494
	2.52627	0.62751		2.52654	0.87025
	2.53626	0.60828		2.53654	0.81858
	2.54626	0.6238		2.54653	0.82157
	2.55625	0.67737		2.55652	0.82333
	2.56625	0.66683		2.56652	0.79463
	2.57624	0.63404		2.57651	0.85481
	2.58624	0.6805		2.5865	0.83604
	2.59623	0.6262		2.5965	0.86235
	2.60623	0.66527		2.60649	0.83772
	2.61622	0.67167		2.61648	0.83273
	2.62622	0.65473		2.62648	0.85715
	2.63621	0.64959		2.63647	0.8136
	2.6462	0.69338		2.64647	0.78883
	2.6562	0.61925		2.65646	0.80872
	2.66619	0.67105		2.66645	0.82474
	2.67619	0.68658		2.67645	0.84156
	2.68618	0.66619		2.68644	0.85331
	2.69618	0.67025		2.69643	0.85685
	2.70617	0.69125		2.70643	0.82397
	2.71617	0.69064		2.71642	0.84419
	2.72616	0.7136		2.72641	0.86979
	2.73616	0.63924		2.73641	0.80649
	2.74615	0.61589		2.7464	0.83138
	2.75615	0.71034		2.75639	0.79587
	2.76614	0.62001		2.76639	0.82966
	2.77614	0.61673		2.77638	0.79038
	2.78613	0.63838		2.78637	0.86354
	2.79613	0.68382		2.79637	0.86021
	2.80612	0.59429		2.80636	0.83087
	2.81612	0.60061		2.81636	0.79406
	2.82611	0.68181		2.82635	0.79105
	2.83611	0.6023		2.83634	0.78957
	2.8461	0.62676		2.84634	0.81618
	2.85609	0.63173		2.85633	0.84941
	2.86609	0.62904		2.86632	0.78235
	2.87608	0.64204		2.87632	0.75642
	2.88608	0.62424		2.88631	0.81107
	2.89607	0.61221		2.8963	0.80685
	2.90607	0.68371		2.9063	0.80203
	2.91606	0.67494		2.91629	0.78914
	2.92606	0.63884		2.92628	0.8079
	2.93605	0.6434		2.93628	0.84229
	2.94605	0.6051		2.94627	0.75922
	2.95604	0.60205		2.95626	0.78941
	2.96604	0.59817		2.96626	0.85046
	2.97603	0.55928		2.97625	0.81167
	2.98603	0.61451		2.98625	0.82207
	2.99602	0.68062		2.99624	0.80088
	3.00602	0.63542		3.00623	0.74691
	3.01601	0.59055		3.01623	0.7431
	3.02601	0.56517		3.02622	0.80638
	3.036	0.61326		3.03621	0.7983
	3.04599	0.6172		3.04621	0.84656
	3.05599	0.60122		3.0562	0.82959
	3.06598	0.63097		3.06619	0.80588
	3.07598	0.62862		3.07619	0.80051
	3.08597	0.65659		3.08618	0.80317
	3.09597	0.6072		3.09617	0.78281
	3.10596	0.58744		3.10617	0.80129
	3.11596	0.60044		3.11616	0.78117
	3.12595	0.56783		3.12615	0.78194
	3.13595	0.60145		3.13615	0.73215
	3.14594	0.59053		3.14614	0.75504
	3.15594	0.58351		3.15613	0.71877
	3.16593	0.57435		3.16613	0.76633
	3.17593	0.59731		3.17612	0.76591
	3.18592	0.57521		3.18612	0.78187
	3.19592	0.59029		3.19611	0.74091
	3.20591	0.61969		3.2061	0.82584
	3.21591	0.62021		3.2161	0.77375
	3.2259	0.63473		3.22609	0.76886
	3.2359	0.51631		3.23608	0.76515
	3.24589	0.59868		3.24608	0.75303
	3.25588	0.61284		3.25607	0.75577
	3.26588	0.58267		3.26606	0.75676
	3.27587	0.52837		3.27606	0.78931
	3.28587	0.59418		3.28605	0.78633
	3.29586	0.61852		3.29604	0.7016
	3.30586	0.54959		3.30604	0.76222
	3.31585	0.55681		3.31603	0.75124
	3.32585	0.5623		3.32602	0.7968
	3.33584	0.57275		3.33602	0.80233
	3.34584	0.58612		3.34601	0.74368
	3.35583	0.59571		3.35601	0.74877
	3.36583	0.59341		3.366	0.79719
	3.37582	0.56598		3.37599	0.81714
	3.38582	0.57721		3.38599	0.75919
	3.39581	0.54555		3.39598	0.81777
	3.40581	0.5439		3.40597	0.77584
	3.4158	0.59577		3.41597	0.72365
	3.4258	0.55487		3.42596	0.77262
	3.43579	0.55382		3.43595	0.75241
	3.44579	0.54832		3.44595	0.71918
	3.45578	0.54032		3.45594	0.73016
	3.46577	0.58686		3.46593	0.79996
	3.47577	0.65647		3.47593	0.67719
	3.48576	0.56647		3.48592	0.78405
	3.49576	0.59558		3.49591	0.71062
	3.50575	0.54432		3.50591	0.73365
	3.51575	0.57028		3.5159	0.71953
	3.52574	0.74154		3.5259	0.73723
	3.53574	0.615		3.53589	0.7088
	3.54573	0.54838		3.54588	0.73617
	3.55573	0.58337		3.55588	0.74079
	3.56572	0.55046		3.56587	0.74635
	3.57572	0.54682		3.57586	0.75754
	3.58571	0.52677		3.58586	0.73307
	3.59571	0.56104		3.59585	0.71511
	3.6057	0.54038		3.60584	0.79103
	3.6157	0.53274		3.61584	0.77492
	3.62569	0.50536		3.62583	0.75024
	3.63569	0.55125		3.63582	0.68361
	3.64568	0.53786		3.64582	0.73646
	3.65568	0.60747		3.65581	0.71053
	3.66567	0.59831		3.6658	0.69489
	3.67566	0.55926		3.6758	0.67166
	3.68566	0.56348		3.68579	0.7468
	3.69565	0.55727		3.69579	0.75451
	3.70565	0.55593		3.70578	0.76221
	3.71564	0.56859		3.71577	0.69041
	3.72564	0.51104		3.72577	0.7254
	3.73563	0.54673		3.73576	0.71193
	3.74563	0.57104		3.74575	0.71047
	3.75562	0.57387		3.75575	0.71849
	3.76562	0.5519		3.76574	0.71906
	3.77561	0.50757		3.77573	0.71686
	3.78561	0.52517		3.78573	0.70583
	3.7956	0.50501		3.79572	0.72387
	3.8056	0.55656		3.80571	0.79652
	3.81559	0.49215		3.81571	0.6991
	3.82559	0.48013		3.8257	0.76848
	3.83558	0.53265		3.83569	0.7326
	3.84558	0.54582		3.84569	0.77341
	3.85557	0.55044		3.85568	0.71464
	3.86556	0.51853		3.86568	0.7112
	3.87556	0.59714		3.87567	0.64842
	3.88555	0.5432		3.88566	0.69942
	3.89555	0.49647		3.89566	0.66116
	3.90554	0.53106		3.90565	0.64722
	3.91554	0.51325		3.91564	0.65998
	3.92553	0.53414		3.92564	0.66996
	3.93553	0.53177		3.93563	0.65845
	3.94552	0.56739		3.94562	0.67523
	3.95552	0.50338		3.95562	0.67294
	3.96551	0.57521		3.96561	0.70698
	3.97551	0.49443		3.9756	0.68861
	3.9855	0.46285		3.9856	0.65387
	3.9955	0.49881		3.99559	0.6606
	4.00549	0.52652		4.00558	0.68628
	4.01549	0.54832		4.01558	0.71031
	4.02548	0.53211		4.02557	0.66093
	4.03548	0.54852		4.03557	0.64436
	4.04547	0.49767		4.04556	0.7046
	4.05547	0.53652		4.05555	0.68923
	4.06546	0.50038		4.06555	0.69221
	4.07545	0.56569		4.07554	0.63452
	4.08545	0.5021		4.08553	0.731
	4.09544	0.52503		4.09553	0.65323
	4.10544	0.47263		4.10552	0.68199
	4.11543	0.52562		4.11551	0.71418
	4.12543	0.50874		4.12551	0.67787
	4.13542	0.52201		4.1355	0.68285
	4.14542	0.49813		4.14549	0.66219
	4.15541	0.52785		4.15549	0.67696
	4.16541	0.49909		4.16548	0.61988
	4.1754	0.50281		4.17547	0.67795
	4.1854	0.51325		4.18547	0.64427
	4.19539	0.52642		4.19546	0.67051
	4.20539	0.47799		4.20545	0.70039
	4.21538	0.50642		4.21545	0.62871
	4.22538	0.49517		4.22544	0.65848
	4.23537	0.51673		4.23544	0.67936
	4.24537	0.50745		4.24543	0.66896
	4.25536	0.49309		4.25542	0.67304
	4.26536	0.57942		4.26542	0.68968
	4.27535	0.52945		4.27541	0.65009
	4.28534	0.53665		4.2854	0.70999
	4.29534	0.54966		4.2954	0.73238
	4.30533	0.49645		4.30539	0.67707
	4.31533	0.52158		4.31538	0.70786
	4.32532	0.51721		4.32538	0.69804
	4.33532	0.52833		4.33537	0.69366
	4.34531	0.48653		4.34536	0.60623
	4.35531	0.56792		4.35536	0.63236
	4.3653	0.49552		4.36535	0.69453
	4.3753	0.47494		4.37534	0.67246
	4.38529	0.4805		4.38534	0.7168
	4.39529	0.46449		4.39533	0.59003
	4.40528	0.47236		4.40533	0.61552
	4.41528	0.55614		4.41532	0.68913
	4.42527	0.40453		4.42531	0.62724
	4.43527	0.48213		4.43531	0.69985
	4.44526	0.52556		4.4453	0.56906
	4.45526	0.47937		4.45529	0.65555
	4.46525	0.51946		4.46529	0.6406
	4.47525	0.43436		4.47528	0.68633
	4.48524	0.48489		4.48527	0.59454
	4.49523	0.48256		4.49527	0.63212
	4.50523	0.44469		4.50526	0.70296
	4.51522	0.44045		4.51525	0.70185
	4.52522	0.50198		4.52525	0.60863
	4.53521	0.47933		4.53524	0.61104
	4.54521	0.49466		4.54523	0.61783
	4.5552	0.48816		4.55523	0.65527
	4.5652	0.52681		4.56522	0.6573
	4.57519	0.52006		4.57522	0.68727
	4.58519	0.57834		4.58521	0.69253
	4.59518	0.54372		4.5952	0.67692
	4.60518	0.55722		4.6052	0.6082
	4.61517	0.53545		4.61519	0.70917
	4.62517	0.46753		4.62518	0.74129
	4.63516	0.49417		4.63518	0.6749
	4.64516	0.60223		4.64517	0.63304
	4.65515	0.56011		4.65516	0.67587
	4.66515	0.60362		4.66516	0.6966
	4.67514	0.52475		4.67515	0.72034
	4.68513	0.51028		4.68514	0.64444
	4.69513	0.50032		4.69514	0.67225
	4.70512	0.51773		4.70513	0.73956
	4.71512	0.47371		4.71512	0.6848
	4.72511	0.54295		4.72512	0.57893
	4.73511	0.46989		4.73511	0.60236
	4.7451	0.45621		4.74511	0.66675
	4.7551	0.53688		4.7551	0.55641
	4.76509	0.45387		4.76509	0.64934
	4.77509	0.59225		4.77509	0.62607
	4.78508	0.53852		4.78508	0.59716
	4.79508	0.44588		4.79507	0.70003
	4.80507	0.41605		4.80507	0.72396
	4.81507	0.53878		4.81506	0.66685
	4.82506	0.54201		4.82505	0.73907
	4.83506	0.45002		4.83505	0.78411
	4.84505	0.49419		4.84504	0.67994
	4.85505	0.44369		4.85503	0.68516
	4.86504	0.47399		4.86503	0.65477
	4.87504	0.44123		4.87502	0.64134
	4.88503	0.46153		4.88501	0.68093
	4.89502	0.42282		4.89501	0.59418
	4.90502	0.55124		4.905	0.75693
	4.91501	0.46639		4.915	0.53502
	4.92501	0.51858		4.92499	0.65661
	4.935	0.49792		4.93498	0.58488
	4.945	0.48949		4.94498	0.72495
	4.95499	0.53508		4.95497	0.7116
	4.96499	0.50216		4.96496	0.78508
	4.97498	0.25879		4.97496	0.65273
	4.98498	0.65133		4.98495	0.80158
	4.99497	0.61111		4.99494	0.66613
