# Supplementary material for: Wood xerogel for fabrication of high-performance transparent wood
Source: Nat Commun. 2023 May 17;14:2827. doi: 10.1038/s41467-023-38481-x (PMC10192348; doi:10.1038/s41467-023-38481-x)
Supplement: Supplementary file 3 — Source Data [file 41467_2023_38481_MOESM3_ESM.zip › Source data file Figure 4.xlsx]

## Sheet: Compressive stress-strain curve
	TO-wood xerogel
	Strain (%)	Stress (MPa)
	0	0
	-0.001	-9e-05
	0.001	-5e-05
	0.015	-9e-05
	0.028	0
	0.035	8e-05
	0.044	-2e-05
	0.053	-3e-05
	0.061	-0.00012
	0.069	-2e-05
	0.077	0
	0.086	-6e-05
	0.094	9e-05
	0.103	1e-05
	0.111	5e-05
	0.119	0
	0.128	6e-05
	0.136	9e-05
	0.143	0.00016
	0.152	2e-05
	0.161	-0.0001
	0.17	6e-05
	0.179	6e-05
	0.187	4e-05
	0.195	6e-05
	0.202	0.00011
	0.211	0.00013
	0.22	0.00013
	0.229	7e-05
	0.237	0.00014
	0.245	0.00016
	0.253	7e-05
	0.262	0.00012
	0.27	0.0002
	0.278	4e-05
	0.287	0.00011
	0.296	0.00015
	0.304	0.00011
	0.312	-1e-05
	0.321	0.00025
	0.329	0.00018
	0.337	0.00017
	0.345	0.00023
	0.354	0.00021
	0.362	0.00022
	0.371	0.00022
	0.379	0.00026
	0.387	0.0003
	0.396	0.0002
	0.404	0.00017
	0.412	0.00035
	0.421	0.00021
	0.429	0.00031
	0.437	0.00041
	0.445	0.00026
	0.454	0.00027
	0.462	0.00031
	0.471	0.00035
	0.479	0.00037
	0.487	0.00035
	0.496	0.00038
	0.504	0.00044
	0.511	0.00039
	0.52	0.00052
	0.529	0.00051
	0.538	0.00043
	0.546	0.00049
	0.554	0.00053
	0.562	0.00052
	0.571	0.00064
	0.579	0.00063
	0.587	0.00067
	0.596	0.00058
	0.604	0.00064
	0.612	0.0007
	0.621	0.00067
	0.629	0.00068
	0.637	0.00074
	0.645	0.00073
	0.654	0.00071
	0.662	0.00079
	0.67	0.00079
	0.679	0.00095
	0.688	0.00086
	0.695	0.00087
	0.703	0.00085
	0.712	0.00089
	0.721	0.00102
	0.729	0.00108
	0.737	0.00107
	0.746	0.00108
	0.754	0.00111
	0.762	0.0012
	0.77	0.00121
	0.779	0.00116
	0.787	0.00124
	0.795	0.00125
	0.803	0.00115
	0.811	0.00125
	0.819	0.00134
	0.828	0.00138
	0.836	0.00149
	0.845	0.00143
	0.853	0.00156
	0.861	0.00155
	0.87	0.00162
	0.878	0.00165
	0.887	0.00172
	0.895	0.00185
	0.904	0.00184
	0.912	0.00184
	0.92	0.00194
	0.929	0.00197
	0.937	0.00198
	0.946	0.00204
	0.954	0.00207
	0.962	0.0022
	0.97	0.00223
	0.978	0.00224
	0.987	0.00229
	0.995	0.00229
	1.003	0.00245
	1.011	0.00249
	1.02	0.00252
	1.028	0.00255
	1.036	0.00256
	1.044	0.00258
	1.052	0.00274
	1.061	0.00282
	1.069	0.0028
	1.078	0.00282
	1.086	0.00296
	1.094	0.00301
	1.102	0.00301
	1.111	0.00306
	1.119	0.00293
	1.128	0.00318
	1.136	0.00326
	1.144	0.00325
	1.152	0.0033
	1.161	0.00337
	1.169	0.00354
	1.178	0.00349
	1.186	0.00357
	1.195	0.00368
	1.203	0.00361
	1.211	0.00376
	1.219	0.00379
	1.228	0.00391
	1.237	0.00389
	1.245	0.00406
	1.254	0.0041
	1.262	0.00415
	1.27	0.00424
	1.279	0.00432
	1.287	0.00441
	1.295	0.00443
	1.303	0.00452
	1.311	0.00472
	1.32	0.00474
	1.328	0.00479
	1.336	0.0048
	1.345	0.00481
	1.353	0.0049
	1.362	0.00502
	1.371	0.00522
	1.379	0.00521
	1.387	0.00537
	1.396	0.00552
	1.404	0.00557
	1.412	0.0057
	1.42	0.00583
	1.429	0.0058
	1.437	0.00599
	1.445	0.00607
	1.453	0.00609
	1.461	0.00623
	1.469	0.00631
	1.477	0.00639
	1.486	0.00661
	1.494	0.00658
	1.502	0.00672
	1.511	0.00687
	1.52	0.00703
	1.528	0.00714
	1.536	0.00725
	1.544	0.00735
	1.553	0.00742
	1.561	0.00765
	1.569	0.00769
	1.577	0.00779
	1.586	0.00797
	1.595	0.00798
	1.604	0.00823
	1.612	0.00834
	1.621	0.00846
	1.629	0.00849
	1.637	0.00854
	1.645	0.00866
	1.654	0.00876
	1.662	0.00893
	1.67	0.00896
	1.678	0.00919
	1.686	0.00928
	1.695	0.00928
	1.703	0.00948
	1.712	0.00967
	1.721	0.0098
	1.729	0.00999
	1.737	0.00997
	1.745	0.01008
	1.754	0.01026
	1.762	0.01032
	1.77	0.01047
	1.778	0.01059
	1.786	0.01072
	1.794	0.01096
	1.802	0.01088
	1.811	0.01114
	1.819	0.01138
	1.828	0.01145
	1.836	0.01159
	1.844	0.01174
	1.852	0.01185
	1.861	0.01203
	1.869	0.01218
	1.878	0.01234
	1.886	0.01241
	1.894	0.0126
	1.903	0.01287
	1.911	0.01288
	1.92	0.01295
	1.928	0.0131
	1.936	0.01317
	1.944	0.01343
	1.953	0.01351
	1.961	0.01366
	1.97	0.01398
	1.979	0.01409
	1.987	0.0141
	1.995	0.01437
	2.004	0.01441
	2.012	0.01467
	2.021	0.01478
	2.028	0.01498
	2.037	0.01498
	2.045	0.01519
	2.054	0.01532
	2.062	0.0155
	2.071	0.01561
	2.079	0.01588
	2.087	0.01601
	2.096	0.01614
	2.104	0.01637
	2.112	0.01649
	2.12	0.01662
	2.129	0.01683
	2.137	0.017
	2.146	0.01713
	2.154	0.01737
	2.162	0.01742
	2.17	0.0176
	2.179	0.01784
	2.187	0.01805
	2.195	0.01823
	2.203	0.01835
	2.211	0.01856
	2.22	0.01879
	2.228	0.01883
	2.237	0.0191
	2.246	0.01927
	2.254	0.01945
	2.262	0.0196
	2.271	0.01965
	2.279	0.02005
	2.287	0.02014
	2.295	0.0203
	2.303	0.02056
	2.312	0.0207
	2.321	0.02087
	2.329	0.0211
	2.337	0.02121
	2.346	0.0214
	2.354	0.02177
	2.362	0.02192
	2.371	0.02197
	2.378	0.02216
	2.386	0.02242
	2.395	0.02257
	2.404	0.0227
	2.412	0.0231
	2.421	0.0232
	2.429	0.02341
	2.437	0.02358
	2.446	0.02381
	2.454	0.02409
	2.462	0.02421
	2.47	0.02439
	2.479	0.0247
	2.487	0.02489
	2.496	0.02523
	2.504	0.0253
	2.512	0.02559
	2.52	0.02584
	2.528	0.02612
	2.537	0.02629
	2.545	0.02645
	2.554	0.02677
	2.561	0.02705
	2.569	0.02722
	2.578	0.02744
	2.587	0.02779
	2.595	0.02799
	2.604	0.02807
	2.612	0.02833
	2.62	0.02869
	2.629	0.02873
	2.637	0.02902
	2.646	0.02923
	2.653	0.02938
	2.661	0.02952
	2.67	0.02991
	2.679	0.03005
	2.687	0.03031
	2.696	0.03056
	2.704	0.03088
	2.712	0.03101
	2.721	0.03123
	2.729	0.03144
	2.737	0.03174
	2.745	0.03186
	2.754	0.0322
	2.763	0.03237
	2.771	0.03266
	2.779	0.0328
	2.787	0.03305
	2.796	0.03331
	2.804	0.03339
	2.812	0.0337
	2.82	0.03395
	2.828	0.03415
	2.837	0.03442
	2.845	0.03473
	2.853	0.03499
	2.862	0.03514
	2.87	0.03533
	2.878	0.03554
	2.886	0.03599
	2.894	0.03618
	2.903	0.03643
	2.911	0.03674
	2.919	0.03687
	2.928	0.03726
	2.936	0.03763
	2.945	0.03785
	2.953	0.03803
	2.962	0.03833
	2.97	0.03858
	2.979	0.03878
	2.987	0.03905
	2.996	0.03928
	3.003	0.03954
	3.011	0.03979
	3.02	0.03998
	3.029	0.0403
	3.038	0.04068
	3.046	0.04077
	3.054	0.04114
	3.062	0.04138
	3.071	0.04165
	3.079	0.04183
	3.087	0.04202
	3.095	0.04228
	3.103	0.04259
	3.112	0.04281
	3.121	0.04321
	3.129	0.04334
	3.137	0.04375
	3.146	0.04407
	3.154	0.04433
	3.162	0.04457
	3.17	0.04489
	3.179	0.04519
	3.187	0.04546
	3.196	0.04584
	3.204	0.04608
	3.212	0.04646
	3.221	0.04656
	3.229	0.04701
	3.237	0.04727
	3.246	0.04747
	3.254	0.04777
	3.262	0.04807
	3.27	0.04822
	3.277	0.04851
	3.286	0.04881
	3.294	0.04911
	3.303	0.04939
	3.311	0.04958
	3.319	0.04993
	3.328	0.05014
	3.336	0.05052
	3.345	0.05091
	3.353	0.05105
	3.361	0.05127
	3.369	0.05153
	3.378	0.05189
	3.387	0.05225
	3.396	0.05255
	3.404	0.05284
	3.412	0.05295
	3.421	0.05332
	3.429	0.05347
	3.437	0.05374
	3.445	0.05407
	3.453	0.05447
	3.461	0.05458
	3.47	0.05494
	3.478	0.05513
	3.486	0.05548
	3.495	0.05572
	3.504	0.0561
	3.512	0.05636
	3.52	0.05666
	3.528	0.05684
	3.537	0.05721
	3.545	0.05757
	3.554	0.05787
	3.562	0.05806
	3.57	0.05829
	3.578	0.05848
	3.587	0.0589
	3.595	0.05911
	3.603	0.05935
	3.611	0.05962
	3.62	0.05995
	3.628	0.06026
	3.636	0.06046
	3.645	0.06079
	3.654	0.06106
	3.662	0.06141
	3.671	0.0617
	3.679	0.06205
	3.688	0.06236
	3.696	0.0626
	3.704	0.06297
	3.712	0.06317
	3.721	0.06367
	3.729	0.06384
	3.737	0.06425
	3.746	0.06459
	3.754	0.06486
	3.763	0.06525
	3.77	0.06555
	3.779	0.06591
	3.787	0.06619
	3.795	0.06637
	3.803	0.06677
	3.811	0.06697
	3.819	0.06728
	3.828	0.06765
	3.836	0.06782
	3.844	0.06818
	3.853	0.0685
	3.861	0.06872
	3.869	0.06903
	3.878	0.06945
	3.887	0.06976
	3.895	0.07
	3.904	0.07051
	3.912	0.07079
	3.921	0.07109
	3.929	0.07139
	3.937	0.07184
	3.945	0.07193
	3.953	0.07223
	3.962	0.07248
	3.97	0.07266
	3.978	0.07287
	3.986	0.07321
	3.994	0.07356
	4.003	0.07385
	4.011	0.07409
	4.019	0.07441
	4.028	0.07477
	4.036	0.07506
	4.044	0.07538
	4.053	0.0757
	4.061	0.07594
	4.069	0.07629
	4.078	0.07652
	4.087	0.07701
	4.095	0.07725
	4.104	0.07755
	4.112	0.0778
	4.121	0.07806
	4.129	0.07833
	4.137	0.07863
	4.146	0.07873
	4.154	0.07911
	4.162	0.07932
	4.17	0.07964
	4.178	0.0799
	4.187	0.08022
	4.196	0.08038
	4.204	0.08077
	4.213	0.08099
	4.221	0.08135
	4.228	0.08154
	4.237	0.082
	4.246	0.08223
	4.254	0.08264
	4.262	0.08272
	4.271	0.08299
	4.279	0.08341
	4.287	0.08365
	4.296	0.08407
	4.304	0.08429
	4.312	0.08461
	4.32	0.085
	4.328	0.08533
	4.336	0.08547
	4.344	0.0857
	4.353	0.08615
	4.361	0.08637
	4.369	0.08675
	4.378	0.08698
	4.386	0.08734
	4.395	0.08763
	4.403	0.08797
	4.412	0.08811
	4.42	0.08855
	4.428	0.08882
	4.436	0.08895
	4.445	0.08931
	4.454	0.0896
	4.462	0.08996
	4.471	0.09021
	4.479	0.09062
	4.487	0.09084
	4.496	0.09114
	4.504	0.09138
	4.512	0.09157
	4.52	0.09189
	4.528	0.09207
	4.537	0.09251
	4.546	0.09281
	4.554	0.09311
	4.562	0.09337
	4.571	0.09357
	4.578	0.09393
	4.587	0.09403
	4.596	0.09451
	4.604	0.09475
	4.612	0.09515
	4.621	0.09544
	4.629	0.09577
	4.637	0.0959
	4.645	0.09624
	4.653	0.09642
	4.661	0.09672
	4.669	0.09694
	4.678	0.09723
	4.686	0.09749
	4.694	0.09772
	4.703	0.098
	4.711	0.0983
	4.719	0.09853
	4.728	0.09884
	4.736	0.09907
	4.744	0.09926
	4.753	0.09956
	4.761	0.09976
	4.769	0.10012
	4.777	0.10038
	4.786	0.10073
	4.795	0.10097
	4.804	0.10133
	4.812	0.10167
	4.821	0.10196
	4.829	0.10218
	4.837	0.1025
	4.846	0.10276
	4.854	0.10308
	4.862	0.10333
	4.871	0.10358
	4.879	0.10398
	4.887	0.10421
	4.896	0.10448
	4.904	0.10473
	4.912	0.10502
	4.921	0.10538
	4.929	0.10567
	4.936	0.1058
	4.944	0.10619
	4.953	0.10638
	4.961	0.10675
	4.97	0.10706
	4.978	0.1073
	4.986	0.10751
	4.994	0.10778
	5.002	0.10801
	5.011	0.10832
	5.019	0.10867
	5.028	0.10891
	5.036	0.10925
	5.044	0.10952
	5.053	0.10989
	5.061	0.11004
	5.069	0.1104
	5.078	0.11062
	5.086	0.11101
	5.094	0.11126
	5.103	0.11154
	5.111	0.11181
	5.12	0.11201
	5.128	0.11215
	5.136	0.11245
	5.144	0.11273
	5.153	0.11307
	5.162	0.1135
	5.17	0.11372
	5.179	0.11391
	5.187	0.11412
	5.196	0.11457
	5.204	0.11487
	5.212	0.11509
	5.22	0.11526
	5.229	0.11552
	5.236	0.11564
	5.245	0.11605
	5.253	0.11649
	5.262	0.11655
	5.27	0.11685
	5.279	0.11711
	5.287	0.1173
	5.295	0.11749
	5.303	0.11765
	5.312	0.11792
	5.32	0.11831
	5.329	0.11852
	5.337	0.11871
	5.345	0.11889
	5.353	0.11919
	5.361	0.11936
	5.37	0.1197
	5.378	0.11996
	5.386	0.12013
	5.394	0.12045
	5.402	0.12069
	5.411	0.12084
	5.419	0.12121
	5.427	0.12147
	5.436	0.12184
	5.444	0.12191
	5.453	0.12221
	5.461	0.12238
	5.47	0.1227
	5.478	0.12305
	5.486	0.12319
	5.494	0.12347
	5.503	0.12383
	5.511	0.12407
	5.52	0.12439
	5.528	0.12465
	5.536	0.12502
	5.545	0.12526
	5.553	0.12548
	5.561	0.12576
	5.57	0.12597
	5.578	0.12622
	5.586	0.12637
	5.594	0.12658
	5.603	0.1269
	5.612	0.12731
	5.621	0.12746
	5.629	0.12769
	5.637	0.12796
	5.646	0.12815
	5.654	0.12838
	5.662	0.12856
	5.67	0.12892
	5.679	0.12921
	5.688	0.12936
	5.696	0.12953
	5.704	0.12976
	5.712	0.13001
	5.72	0.13021
	5.728	0.13041
	5.736	0.13071
	5.744	0.13086
	5.752	0.13108
	5.761	0.13133
	5.769	0.13166
	5.778	0.13183
	5.786	0.132
	5.794	0.13232
	5.803	0.13243
	5.811	0.13272
	5.819	0.13296
	5.828	0.1333
	5.836	0.13358
	5.844	0.13373
	5.853	0.13412
	5.862	0.1344
	5.871	0.13477
	5.879	0.13494
	5.887	0.13511
	5.896	0.13541
	5.904	0.13568
	5.912	0.13584
	5.921	0.13621
	5.929	0.13638
	5.937	0.13658
	5.945	0.13683
	5.953	0.13697
	5.961	0.13717
	5.97	0.13747
	5.978	0.13771
	5.987	0.13791
	5.995	0.13815
	6.004	0.13859
	6.012	0.13867
	6.021	0.13887
	6.028	0.13914
	6.037	0.13932
	6.045	0.13959
	6.054	0.13996
	6.062	0.13998
	6.07	0.1403
	6.079	0.14063
	6.087	0.1407
	6.095	0.14094
	6.103	0.1411
	6.111	0.14127
	6.119	0.14156
	6.128	0.14174
	6.136	0.14206
	6.145	0.14238
	6.154	0.14273
	6.162	0.14291
	6.171	0.14323
	6.179	0.14358
	6.187	0.14366
	6.196	0.14396
	6.203	0.14411
	6.212	0.14457
	6.221	0.1448
	6.229	0.1451
	6.237	0.14528
	6.246	0.14556
	6.254	0.14582
	6.262	0.14601
	6.271	0.14633
	6.279	0.14647
	6.287	0.14675
	6.295	0.14698
	6.303	0.1471
	6.311	0.14725
	6.319	0.14755
	6.328	0.14765
	6.336	0.1479
	6.344	0.14811
	6.352	0.14828
	6.361	0.14851
	6.369	0.14873
	6.377	0.14898
	6.386	0.14909
	6.394	0.14934
	6.403	0.14956
	6.411	0.14972
	6.419	0.14979
	6.427	0.15008
	6.436	0.15027
	6.444	0.15053
	6.452	0.15066
	6.46	0.15077
	6.469	0.15093
	6.478	0.15116
	6.486	0.15152
	6.494	0.15168
	6.503	0.15191
	6.511	0.15207
	6.52	0.1523
	6.528	0.1524
	6.536	0.15258
	6.544	0.15272
	6.553	0.15306
	6.562	0.15328
	6.571	0.15363
	6.579	0.15384
	6.588	0.15405
	6.596	0.15429
	6.604	0.15445
	6.612	0.15472
	6.621	0.15492
	6.629	0.1551
	6.637	0.15527
	6.646	0.1555
	6.654	0.15563
	6.662	0.15588
	6.671	0.15611
	6.679	0.15634
	6.687	0.15659
	6.696	0.15681
	6.704	0.15692
	6.712	0.15713
	6.721	0.15731
	6.729	0.15753
	6.737	0.15776
	6.745	0.15797
	6.754	0.1582
	6.763	0.15831
	6.771	0.15858
	6.779	0.15874
	6.787	0.15898
	6.796	0.15928
	6.804	0.1594
	6.812	0.15953
	6.82	0.1597
	6.827	0.15977
	6.836	0.16015
	6.844	0.16038
	6.853	0.16048
	6.861	0.16081
	6.869	0.16107
	6.878	0.16115
	6.886	0.16132
	6.894	0.16146
	6.902	0.1616
	6.911	0.16197
	6.92	0.16215
	6.928	0.16241
	6.937	0.16263
	6.946	0.16287
	6.954	0.16298
	6.962	0.16309
	6.969	0.16333
	6.978	0.16358
	6.986	0.16375
	6.994	0.16406
	7.003	0.16416
	7.011	0.16446
	7.019	0.1646
	7.028	0.16483
	7.036	0.16514
	7.044	0.1652
	7.053	0.16553
	7.061	0.16562
	7.07	0.16596
	7.078	0.16614
	7.087	0.16622
	7.095	0.16634
	7.103	0.1667
	7.112	0.16704
	7.121	0.16708
	7.129	0.16738
	7.137	0.16753
	7.146	0.16763
	7.154	0.16789
	7.162	0.16803
	7.171	0.16831
	7.179	0.16849
	7.187	0.16872
	7.195	0.1689
	7.203	0.16909
	7.212	0.16934
	7.221	0.16961
	7.229	0.1697
	7.237	0.16986
	7.246	0.17019
	7.254	0.17037
	7.262	0.17039
	7.27	0.17057
	7.279	0.17092
	7.288	0.17109
	7.296	0.17116
	7.304	0.17147
	7.312	0.17159
	7.32	0.17177
	7.329	0.17193
	7.337	0.17218
	7.346	0.17232
	7.354	0.17257
	7.362	0.17254
	7.37	0.17278
	7.379	0.17305
	7.387	0.17326
	7.395	0.17342
	7.403	0.17357
	7.412	0.17372
	7.42	0.17402
	7.428	0.17425
	7.436	0.17434
	7.444	0.17445
	7.453	0.17474
	7.462	0.175
	7.47	0.17521
	7.479	0.17543
	7.487	0.17568
	7.495	0.17584
	7.503	0.17591
	7.511	0.17607
	7.519	0.17623
	7.528	0.1764
	7.536	0.1765
	7.544	0.17672
	7.553	0.177
	7.561	0.17718
	7.569	0.17723
	7.578	0.17748
	7.586	0.17766
	7.594	0.17776
	7.602	0.17788
	7.611	0.17815
	7.62	0.17828
	7.628	0.17841
	7.637	0.17875
	7.646	0.17898
	7.654	0.17897
	7.662	0.17914
	7.67	0.17935
	7.679	0.17944
	7.687	0.17967
	7.696	0.1798
	7.704	0.1799
	7.712	0.17999
	7.72	0.18018
	7.729	0.18037
	7.737	0.18062
	7.746	0.18082
	7.754	0.18089
	7.762	0.18111
	7.771	0.18144
	7.779	0.18147
	7.787	0.18161
	7.796	0.18189
	7.803	0.18201
	7.812	0.1822
	7.821	0.18238
	7.829	0.18273
	7.837	0.18291
	7.846	0.18302
	7.854	0.1832
	7.862	0.18336
	7.87	0.18362
	7.878	0.18372
	7.886	0.18391
	7.895	0.18405
	7.902	0.18422
	7.911	0.18431
	7.919	0.18461
	7.928	0.18488
	7.937	0.18505
	7.945	0.18511
	7.954	0.18536
	7.962	0.18555
	7.969	0.18551
	7.978	0.18573
	7.987	0.18593
	7.995	0.1862
	8.004	0.18637
	8.013	0.18651
	8.021	0.18661
	8.029	0.18683
	8.038	0.18709
	8.046	0.18725
	8.054	0.18723
	8.062	0.18752
	8.071	0.18766
	8.079	0.18773
	8.087	0.18797
	8.095	0.1881
	8.104	0.18834
	8.112	0.18839
	8.121	0.18869
	8.129	0.18874
	8.137	0.18897
	8.146	0.18908
	8.154	0.18934
	8.162	0.18929
	8.17	0.18954
	8.179	0.18983
	8.187	0.18995
	8.196	0.19004
	8.204	0.19027
	8.212	0.19037
	8.22	0.1903
	8.228	0.19052
	8.236	0.19069
	8.244	0.19082
	8.252	0.19099
	8.261	0.19115
	8.269	0.19126
	8.278	0.19147
	8.286	0.19165
	8.295	0.19182
	8.303	0.19198
	8.311	0.19205
	8.319	0.19221
	8.328	0.19243
	8.336	0.19256
	8.345	0.19287
	8.354	0.19309
	8.362	0.19316
	8.371	0.19336
	8.379	0.19353
	8.387	0.19361
	8.396	0.19374
	8.404	0.194
	8.412	0.19404
	8.421	0.1942
	8.429	0.19439
	8.437	0.19443
	8.445	0.19463
	8.454	0.19483
	8.462	0.19486
	8.471	0.19503
	8.479	0.19514
	8.487	0.19533
	8.496	0.19549
	8.504	0.19566
	8.512	0.19566
	8.52	0.19585
	8.528	0.19601
	8.537	0.19621
	8.546	0.19644
	8.554	0.19643
	8.562	0.19665
	8.57	0.19661
	8.578	0.19695
	8.587	0.19704
	8.595	0.19709
	8.603	0.19726
	8.611	0.19734
	8.619	0.1975
	8.628	0.1977
	8.637	0.1979
	8.645	0.19814
	8.654	0.19832
	8.662	0.1984
	8.671	0.19856
	8.678	0.19864
	8.686	0.19876
	8.695	0.19901
	8.704	0.19922
	8.713	0.1993
	8.721	0.1995
	8.729	0.19966
	8.737	0.19979
	8.746	0.19996
	8.754	0.2002
	8.762	0.20027
	8.771	0.20047
	8.779	0.20066
	8.787	0.20071
	8.795	0.20082
	8.804	0.20101
	8.812	0.20129
	8.821	0.20131
	8.829	0.20153
	8.837	0.20164
	8.846	0.20175
	8.854	0.20198
	8.862	0.20201
	8.87	0.20213
	8.879	0.20232
	8.887	0.20244
	8.896	0.20267
	8.904	0.20263
	8.912	0.20287
	8.921	0.20305
	8.929	0.2031
	8.937	0.2032
	8.946	0.20336
	8.954	0.20362
	8.962	0.20361
	8.97	0.20382
	8.979	0.20399
	8.987	0.20411
	8.996	0.20426
	9.004	0.20456
	9.013	0.20452
	9.021	0.2047
	9.029	0.20473
	9.037	0.20492
	9.045	0.20504
	9.054	0.20532
	9.063	0.20539
	9.071	0.20543
	9.079	0.20559
	9.087	0.20565
	9.096	0.20585
	9.104	0.20611
	9.112	0.2062
	9.12	0.20627
	9.128	0.20628
	9.137	0.20634
	9.144	0.20649
	9.153	0.20658
	9.161	0.2068
	9.169	0.20698
	9.178	0.20701
	9.186	0.20709
	9.194	0.20729
	9.203	0.20734
	9.211	0.20743
	9.219	0.20756
	9.228	0.20771
	9.236	0.20795
	9.244	0.20805
	9.253	0.2081
	9.261	0.20827
	9.269	0.20842
	9.278	0.20852
	9.286	0.20867
	9.294	0.20881
	9.303	0.20895
	9.311	0.20898
	9.319	0.20918
	9.328	0.20925
	9.336	0.20935
	9.344	0.20958
	9.353	0.20963
	9.361	0.20973
	9.37	0.20988
	9.378	0.20992
	9.386	0.21006
	9.394	0.21022
	9.403	0.21016
	9.411	0.21044
	9.419	0.21056
	9.428	0.21058
	9.436	0.21072
	9.445	0.21092
	9.453	0.211
	9.461	0.2111
	9.47	0.21133
	9.478	0.21132
	9.486	0.21152
	9.494	0.21167
	9.503	0.21176
	9.512	0.21195
	9.52	0.21223
	9.529	0.21237
	9.538	0.21238
	9.546	0.21264
	9.554	0.21271
	9.562	0.2129
	9.57	0.213
	9.579	0.21301
	9.587	0.21328
	9.596	0.21329
	9.604	0.2135
	9.612	0.21365
	9.62	0.21367
	9.628	0.21378
	9.636	0.21369
	9.644	0.21392
	9.653	0.21398
	9.661	0.21417
	9.669	0.21428
	9.678	0.21444
	9.686	0.21454
	9.695	0.21472
	9.703	0.2149
	9.712	0.21492
	9.72	0.21519
	9.729	0.21529
	9.737	0.21551
	9.746	0.21553
	9.754	0.2157
	9.762	0.21561
	9.771	0.21582
	9.779	0.21605
	9.788	0.21614
	9.796	0.21622
	9.804	0.21637
	9.812	0.21643
	9.821	0.21642
	9.829	0.21654
	9.837	0.21653
	9.844	0.21664
	9.852	0.21663
	9.861	0.21688
	9.87	0.21698
	9.878	0.21715
	9.887	0.21719
	9.895	0.21742
	9.904	0.21751
	9.912	0.21759
	9.92	0.21772
	9.928	0.21776
	9.937	0.21797
	9.945	0.21807
	9.954	0.2182
	9.962	0.21831
	9.97	0.21841
	9.979	0.21853
	9.986	0.21851
	9.994	0.21867
	10.003	0.21878
	10.011	0.21878
	10.019	0.2189
	10.027	0.2191
	10.036	0.21915
	10.044	0.21929
	10.053	0.21948
	10.061	0.21963
	10.07	0.2197
	10.078	0.21975
	10.087	0.2199
	10.096	0.22013
	10.104	0.22013
	10.112	0.22021
	10.12	0.2202
	10.128	0.22036
	10.137	0.2206
	10.146	0.22067
	10.154	0.22074
	10.162	0.22078
	10.171	0.22083
	10.179	0.22097
	10.187	0.22094
	10.195	0.22108
	10.203	0.2212
	10.211	0.22133
	10.22	0.22146
	10.228	0.22154
	10.237	0.22174
	10.245	0.22189
	10.254	0.22199
	10.262	0.22207
	10.27	0.22233
	10.278	0.22231
	10.287	0.22236
	10.295	0.22256
	10.303	0.22274
	10.311	0.2228
	10.319	0.2229
	10.328	0.22302
	10.336	0.22319
	10.344	0.2233
	10.353	0.22348
	10.361	0.22342
	10.369	0.22364
	10.378	0.22371
	10.386	0.22392
	10.395	0.22404
	10.403	0.22408
	10.411	0.22422
	10.42	0.22431
	10.428	0.22444
	10.436	0.22449
	10.445	0.22472
	10.453	0.22488
	10.462	0.22489
	10.469	0.2248
	10.478	0.22508
	10.487	0.22508
	10.496	0.22549
	10.504	0.22556
	10.512	0.22574
	10.521	0.22576
	10.529	0.22587
	10.537	0.22606
	10.545	0.22607
	10.553	0.22603
	10.561	0.22609
	10.57	0.22638
	10.578	0.22638
	10.586	0.22656
	10.595	0.22648
	10.603	0.22666
	10.612	0.22685
	10.62	0.22691
	10.628	0.22707
	10.636	0.22707
	10.645	0.22731
	10.654	0.22738
	10.663	0.22756
	10.67	0.22751
	10.679	0.22779
	10.687	0.22789
	10.695	0.22785
	10.703	0.22786
	10.711	0.22819
	10.719	0.22829
	10.728	0.22834
	10.736	0.2284
	10.744	0.22864
	10.753	0.22885
	10.761	0.22878
	10.77	0.22886
	10.778	0.22908
	10.787	0.22928
	10.795	0.22944
	10.804	0.22943
	10.812	0.22951
	10.82	0.22972
	10.828	0.22975
	10.837	0.2299
	10.846	0.22998
	10.854	0.23018
	10.862	0.23024
	10.871	0.23038
	10.879	0.23038
	10.887	0.23046
	10.896	0.23064
	10.903	0.23071
	10.911	0.23075
	10.92	0.23082
	10.929	0.23092
	10.938	0.23122
	10.946	0.23127
	10.954	0.23147
	10.963	0.23148
	10.971	0.23166
	10.979	0.23171
	10.987	0.23178
	10.996	0.23186
	11.004	0.23204
	11.012	0.23207
	11.021	0.23225
	11.029	0.23243
	11.037	0.23246
	11.045	0.23255
	11.054	0.23274
	11.062	0.23272
	11.07	0.23282
	11.078	0.2329
	11.086	0.23298
	11.094	0.23304
	11.102	0.23316
	11.111	0.23337
	11.119	0.23344
	11.128	0.23344
	11.136	0.23372
	11.144	0.23369
	11.153	0.23382
	11.161	0.23406
	11.169	0.23405
	11.178	0.2341
	11.186	0.2344
	11.195	0.23456
	11.204	0.23458
	11.212	0.23464
	11.22	0.2347
	11.228	0.2348
	11.236	0.23484
	11.244	0.23492
	11.253	0.23513
	11.261	0.23516
	11.269	0.23518
	11.278	0.2353
	11.287	0.23542
	11.295	0.23565
	11.304	0.23579
	11.312	0.23584
	11.321	0.23593
	11.328	0.23596
	11.337	0.236
	11.345	0.23622
	11.354	0.23633
	11.362	0.23645
	11.371	0.23657
	11.379	0.23658
	11.387	0.23675
	11.396	0.23692
	11.404	0.2369
	11.412	0.23709
	11.42	0.23722
	11.429	0.2372
	11.437	0.23722
	11.445	0.23742
	11.453	0.23744
	11.461	0.23752
	11.47	0.23778
	11.478	0.23779
	11.487	0.23785
	11.495	0.23806
	11.504	0.23821
	11.512	0.23848
	11.521	0.23864
	11.529	0.23859
	11.537	0.23872
	11.545	0.23876
	11.554	0.23897
	11.562	0.23918
	11.571	0.23932
	11.579	0.23931
	11.587	0.23954
	11.596	0.23968
	11.604	0.23975
	11.612	0.23989
	11.621	0.23991
	11.629	0.24006
	11.637	0.24012
	11.645	0.24025
	11.654	0.24042
	11.662	0.24067
	11.671	0.24072
	11.679	0.24091
	11.687	0.24086
	11.695	0.24102
	11.704	0.24111
	11.713	0.24132
	11.721	0.24138
	11.729	0.24163
	11.737	0.24173
	11.746	0.24179
	11.754	0.24195
	11.762	0.242
	11.771	0.24234
	11.779	0.24228
	11.787	0.24246
	11.796	0.24249
	11.804	0.24271
	11.813	0.24286
	11.821	0.24303
	11.829	0.24317
	11.837	0.24329
	11.846	0.24331
	11.854	0.24351
	11.862	0.2436
	11.871	0.24374
	11.879	0.24387
	11.887	0.24385
	11.895	0.24397
	11.903	0.24398
	11.912	0.24543
	11.921	0.24399
	11.929	0.24369
	11.937	0.24523
	11.945	0.24494
	11.954	0.24431
	11.962	0.24451
	11.971	0.24523
	11.979	0.24532
	11.986	0.24459
	11.994	0.24495
	12.003	0.24549
	12.011	0.24554
	12.019	0.24538
	12.028	0.24533
	12.036	0.24581
	12.044	0.24596
	12.053	0.24578
	12.061	0.24592
	12.07	0.2461
	12.078	0.2464
	12.086	0.24631
	12.094	0.24624
	12.103	0.24644
	12.111	0.24663
	12.119	0.24653
	12.127	0.24658
	12.136	0.24667
	12.144	0.24682
	12.152	0.24695
	12.161	0.24686
	12.169	0.247
	12.178	0.24706
	12.186	0.24705
	12.194	0.24711
	12.203	0.24718
	12.211	0.24733
	12.22	0.24739
	12.228	0.24738
	12.236	0.24748
	12.244	0.24752
	12.253	0.24763
	12.262	0.24778
	12.271	0.24786
	12.279	0.24793
	12.287	0.24795
	12.296	0.24804
	12.304	0.24814
	12.312	0.24821
	12.321	0.24821
	12.329	0.24845
	12.337	0.24828
	12.345	0.24847
	12.353	0.24839
	12.361	0.24855
	12.37	0.24866
	12.378	0.24866
	12.386	0.2487
	12.394	0.2489
	12.402	0.24886
	12.411	0.24909
	12.419	0.24912
	12.428	0.24919
	12.436	0.24938
	12.445	0.24945
	12.453	0.24952
	12.461	0.24956
	12.469	0.24963
	12.478	0.24969
	12.486	0.24968
	12.494	0.24988
	12.502	0.24991
	12.511	0.24987
	12.519	0.25007
	12.528	0.25018
	12.536	0.25018
	12.545	0.2504
	12.553	0.2505
	12.561	0.25051
	12.57	0.2507
	12.579	0.25071
	12.587	0.25072
	12.595	0.25082
	12.602	0.25081
	12.611	0.25096
	12.62	0.25099
	12.629	0.2512
	12.638	0.25131
	12.646	0.25122
	12.654	0.25141
	12.662	0.2514
	12.671	0.25155
	12.679	0.2515
	12.687	0.25168
	12.695	0.25161
	12.703	0.25169
	12.712	0.25183
	12.721	0.25188
	12.729	0.2521
	12.737	0.2522
	12.746	0.25235
	12.754	0.25242
	12.762	0.25236
	12.77	0.25249
	12.779	0.2525
	12.787	0.25277
	12.796	0.25298
	12.804	0.25294
	12.812	0.253
	12.82	0.25311
	12.829	0.25329
	12.837	0.25339
	12.845	0.25359
	12.854	0.25359
	12.862	0.25351
	12.869	0.25377
	12.878	0.25372
	12.887	0.25389
	12.895	0.25415
	12.904	0.25412
	12.912	0.25419
	12.921	0.25435
	12.929	0.25461
	12.937	0.25456
	12.946	0.25463
	12.954	0.25472
	12.962	0.25482
	12.971	0.25487
	12.979	0.25494
	12.988	0.25512
	12.996	0.25516
	13.004	0.25534
	13.013	0.25529
	13.021	0.25545
	13.029	0.25546
	13.037	0.25561
	13.046	0.25577
	13.054	0.25583
	13.063	0.2559
	13.071	0.25596
	13.079	0.25623
	13.087	0.25619
	13.096	0.2563
	13.104	0.25654
	13.113	0.25662
	13.121	0.25663
	13.129	0.25685
	13.137	0.25692
	13.146	0.25713
	13.154	0.25706
	13.162	0.25724
	13.171	0.25743
	13.179	0.25749
	13.187	0.25749
	13.196	0.25773
	13.204	0.25782
	13.212	0.25796
	13.219	0.25783
	13.228	0.25791
	13.236	0.25805
	13.245	0.25817
	13.253	0.25829
	13.261	0.25846
	13.269	0.25858
	13.278	0.25862
	13.286	0.25867
	13.294	0.25886
	13.302	0.25881
	13.311	0.25911
	13.319	0.25919
	13.328	0.25914
	13.336	0.25936
	13.344	0.2594
	13.353	0.25938
	13.361	0.25946
	13.369	0.25959
	13.378	0.25948
	13.386	0.25965
	13.394	0.25983
	13.403	0.25972
	13.411	0.25975
	13.419	0.25981
	13.428	0.2599
	13.436	0.2601
	13.444	0.26012
	13.453	0.26009
	13.461	0.26023
	13.47	0.26016
	13.478	0.26029
	13.486	0.26018
	13.494	0.26034
	13.503	0.26038
	13.511	0.26051
	13.52	0.26051
	13.528	0.26058
	13.536	0.26066
	13.544	0.26059
	13.553	0.26073
	13.561	0.26086
	13.569	0.26086
	13.577	0.26088
	13.586	0.2611
	13.595	0.26111
	13.603	0.26117
	13.612	0.26138
	13.621	0.26165
	13.629	0.26177
	13.637	0.26166
	13.646	0.26184
	13.654	0.26189
	13.662	0.26198
	13.67	0.26193
	13.679	0.26221
	13.688	0.26228
	13.696	0.26245
	13.704	0.26253
	13.712	0.26261
	13.721	0.2627
	13.729	0.26278
	13.737	0.26294
	13.746	0.26301
	13.754	0.26311
	13.762	0.26314
	13.77	0.26311
	13.778	0.26313
	13.787	0.26335
	13.795	0.26344
	13.804	0.26347
	13.812	0.26357
	13.82	0.26366
	13.828	0.26362
	13.837	0.26368
	13.845	0.26369
	13.853	0.26368
	13.861	0.26387
	13.87	0.26401
	13.878	0.26401
	13.886	0.26414
	13.894	0.26404
	13.903	0.26414
	13.911	0.26427
	13.919	0.26418
	13.927	0.26421
	13.936	0.26444
	13.944	0.2644
	13.953	0.26464
	13.961	0.26455
	13.97	0.26483
	13.978	0.26485
	13.987	0.26486
	13.995	0.2651
	14.004	0.26518
	14.011	0.26496
	14.019	0.26511
	14.028	0.26534
	14.037	0.26546
	14.046	0.26567
	14.054	0.2657
	14.062	0.26568
	14.071	0.26577
	14.079	0.26583
	14.087	0.26593
	14.096	0.26598
	14.104	0.2662
	14.112	0.26619
	14.12	0.26618
	14.128	0.26626
	14.137	0.26639
	14.145	0.26652
	14.154	0.26649
	14.162	0.2666
	14.17	0.26673
	14.179	0.26681
	14.187	0.26691
	14.195	0.26694
	14.203	0.26687
	14.211	0.26694
	14.219	0.26707
	14.228	0.26718
	14.236	0.26725
	14.244	0.26732
	14.253	0.26739
	14.261	0.2674
	14.269	0.26753
	14.277	0.26753
	14.286	0.26753
	14.294	0.26779
	14.303	0.26777
	14.311	0.26785
	14.32	0.26793
	14.328	0.26789
	14.337	0.2681
	14.345	0.2681
	14.354	0.26819
	14.362	0.26832
	14.369	0.26813
	14.378	0.26837
	14.387	0.26845
	14.396	0.26867
	14.404	0.26892
	14.412	0.26879
	14.421	0.26897
	14.429	0.26909
	14.438	0.26917
	14.446	0.26921
	14.454	0.26921
	14.462	0.26937
	14.471	0.26941
	14.478	0.26951
	14.486	0.26947
	14.494	0.26949
	14.502	0.26944
	14.511	0.26959
	14.519	0.26964
	14.528	0.26979
	14.536	0.26967
	14.544	0.26985
	14.552	0.26974
	14.561	0.27005
	14.57	0.26995
	14.578	0.27005
	14.586	0.27012
	14.594	0.27023
	14.603	0.27025
	14.611	0.27038
	14.62	0.27037
	14.628	0.27066
	14.636	0.27056
	14.644	0.27065
	14.653	0.2708
	14.661	0.27093
	14.669	0.27084
	14.678	0.27096
	14.687	0.27121
	14.696	0.27126
	14.704	0.27134
	14.712	0.27142
	14.72	0.27139
	14.728	0.27131
	14.736	0.27143
	14.745	0.27146
	14.753	0.2715
	14.762	0.27173
	14.77	0.27178
	14.778	0.27175
	14.786	0.27167
	14.794	0.27177
	14.803	0.27182
	14.811	0.27188
	14.819	0.27198
	14.828	0.27197
	14.836	0.27211
	14.844	0.27219
	14.853	0.27224
	14.861	0.27235
	14.87	0.2726
	14.878	0.27263
	14.886	0.27271
	14.894	0.2728
	14.903	0.27291
	14.911	0.27287
	14.92	0.27313
	14.929	0.27326
	14.937	0.27332
	14.946	0.27338
	14.954	0.27352
	14.962	0.27361
	14.97	0.27371
	14.979	0.27364
	14.987	0.27379
	14.995	0.27384
	15.003	0.27391
	15.011	0.27397
	15.02	0.27411
	15.028	0.27414
	15.036	0.27406
	15.045	0.2742
	15.053	0.27429
	15.061	0.27448
	15.069	0.27434
	15.078	0.27456
	15.086	0.27462
	15.095	0.27475
	15.104	0.27485
	15.112	0.27484
	15.12	0.27485
	15.129	0.27488
	15.137	0.27485
	15.145	0.27496
	15.154	0.27509
	15.162	0.27507
	15.171	0.27521
	15.179	0.27523
	15.187	0.2752
	15.195	0.27528
	15.204	0.27537
	15.212	0.27542
	15.221	0.27551
	15.229	0.27556
	15.237	0.27567
	15.246	0.27577
	15.254	0.27588
	15.262	0.27585
	15.27	0.27592
	15.279	0.27611
	15.287	0.27611
	15.296	0.27636
	15.304	0.27634
	15.312	0.27646
	15.321	0.27661
	15.329	0.27658
	15.337	0.27661
	15.345	0.27678
	15.353	0.27673
	15.361	0.27685
	15.369	0.27695
	15.378	0.27725
	15.387	0.27735
	15.395	0.27743
	15.404	0.27759
	15.412	0.27774
	15.421	0.27785
	15.428	0.27776
	15.436	0.27772
	15.445	0.27791
	15.454	0.27821
	15.463	0.27832
	15.471	0.2784
	15.479	0.27858
	15.487	0.27865
	15.496	0.27872
	15.504	0.27873
	15.512	0.27882
	15.521	0.27895
	15.529	0.27903
	15.537	0.27907
	15.546	0.27919
	15.554	0.27924
	15.562	0.27937
	15.571	0.27942
	15.579	0.27946
	15.587	0.27955
	15.596	0.27969
	15.604	0.27971
	15.612	0.27982
	15.62	0.27982
	15.628	0.27984
	15.637	0.2801
	15.645	0.28012
	15.654	0.2802
	15.662	0.28033
	15.67	0.28036
	15.678	0.28039
	15.686	0.28043
	15.694	0.28054
	15.703	0.28068
	15.711	0.28071
	15.719	0.28082
	15.728	0.28093
	15.736	0.28118
	15.745	0.28112
	15.753	0.28134
	15.762	0.2815
	15.771	0.28156
	15.779	0.28149
	15.786	0.28146
	15.795	0.2818
	15.804	0.2819
	15.812	0.28204
	15.821	0.28223
	15.829	0.28226
	15.837	0.28231
	15.845	0.28229
	15.854	0.28244
	15.862	0.2825
	15.871	0.28256
	15.879	0.28265
	15.887	0.28268
	15.895	0.28269
	15.904	0.28281
	15.912	0.283
	15.921	0.28317
	15.929	0.28306
	15.937	0.28317
	15.946	0.2833
	15.954	0.28331
	15.963	0.28351
	15.97	0.28337
	15.979	0.28352
	15.987	0.28358
	15.996	0.28372
	16.004	0.28369
	16.012	0.28378
	16.021	0.28386
	16.029	0.28404
	16.037	0.28402
	16.045	0.28389
	16.053	0.28405
	16.062	0.28408
	16.07	0.2842
	16.078	0.28412
	16.086	0.28425
	16.095	0.2844
	16.103	0.2845
	16.111	0.28461
	16.12	0.28471
	16.128	0.28479
	16.137	0.28484
	16.144	0.28479
	16.153	0.28489
	16.162	0.28508
	16.17	0.28537
	16.179	0.28554
	16.187	0.28543
	16.195	0.28549
	16.204	0.28549
	16.212	0.2856
	16.22	0.2857
	16.228	0.28581
	16.236	0.2859
	16.245	0.28581
	16.253	0.28606
	16.261	0.28605
	16.27	0.28615
	16.278	0.28625
	16.287	0.28639
	16.295	0.28647
	16.304	0.28662
	16.312	0.28674
	16.321	0.28679
	16.329	0.28687
	16.337	0.28686
	16.346	0.28699
	16.354	0.28708
	16.362	0.28715
	16.371	0.28719
	16.379	0.28743
	16.387	0.2873
	16.395	0.28737
	16.404	0.28751
	16.412	0.28759
	16.42	0.28753
	16.429	0.28778
	16.437	0.28791
	16.446	0.28787
	16.454	0.28808
	16.462	0.28824
	16.471	0.28817
	16.479	0.28837
	16.487	0.28844
	16.495	0.2885
	16.503	0.28853
	16.512	0.28863
	16.521	0.28883
	16.529	0.28885
	16.537	0.28897
	16.546	0.28914
	16.554	0.28921
	16.562	0.28925
	16.57	0.28924
	16.579	0.28936
	16.587	0.28939
	16.595	0.28951
	16.603	0.28949
	16.611	0.28953
	16.62	0.28973
	16.628	0.28978
	16.637	0.28979
[truncated: 8,934 more rows]

## Sheet: Tensile stress-strain curves
	D-wood/ABPE	0.17		TO-wood/ABPE	0.12		TO-wood/ABPE	0.19		TO-wood/ABPE	0.27		TO-wood/ABPE	0.5		neat ABPE
	Strain (%)	Stress (MPa)		Strain (%)	Stress (MPa)		Strain (%)	Stress (MPa)		Strain (%)	Stress (MPa)		Strain (%)	Stress (MPa)		Strain (%)	Stress (MPa)
	0	0		0	0		0	0		0	0		0	0		0	0
	0.00244	0.02156		0.000252806	0.00862		0.00224	0.41845		0.0016	0.3356		0.01057	2.5992		0.00031	0.00607
	0.00299	0.06038		0.000453307	0.02679		0.00846	1.67763		0.00563	1.21605		0.02076	5.21182		0.01137	0.00982
	0.00433	0.72201		0.00436	0.45336		0.01561	2.95009		0.01033	2.10548		0.0307	7.81772		0.02352	0.00988
	0.00691	1.08914		0.00702	0.72156		0.02391	4.21691		0.01548	2.98326		0.04047	10.4255		0.04428	0.01525
	0.00759	1.4158		0.00953	0.9712		0.03497	5.4792		0.02128	3.86295		0.04977	13.0052		0.06434	0.0222
	0.01505	1.74289		0.01199	1.21199		0.04636	6.64731		0.02987	4.72849		0.05903	15.5928		0.07118	0.02595
	0.0186	2.04111		0.01438	1.43945		0.05793	7.34803		0.03852	5.42676		0.06808	18.2071		0.08743	0.03392
	0.02268	2.35068		0.0168	1.66377		0.0691	8.47621		0.04537	6.3074		0.07711	20.7831		0.09581	0.03149
	0.02755	2.66191		0.01915	1.87867		0.08075	9.73188		0.05132	7.19375		0.08608	23.3742		0.11824	0.04091
	0.03028	2.93771		0.02155	2.09691		0.09232	10.9477		0.05718	8.06887		0.09517	25.952		0.11648	0.04834
	0.03437	3.22469		0.02397	2.31687		0.10375	12.079		0.06305	8.94973		0.1043	28.5564		0.13022	0.04407
	0.04018	3.50764		0.0264	2.53963		0.11509	13.2403		0.07172	9.62027		0.1134	31.1456		0.14458	0.05743
	0.04461	3.75443		0.02881	2.75953		0.12646	14.506		0.07807	10.4989		0.12259	33.7469		0.1586	0.06431
	0.04791	4.03363		0.03134	2.99669		0.13774	15.6814		0.08404	11.379		0.13184	36.3352		0.17015	0.06578
	0.04867	4.28955		0.03374	3.2177		0.14914	16.8603		0.08983	12.2623		0.14121	38.947		0.18084	0.0673
	0.05129	4.52298		0.03621	3.4528		0.1604	18.0232		0.09572	13.1403		0.15045	41.5473		0.19438	0.07154
	0.05209	4.70661		0.03863	3.67848		0.17198	19.2538		0.10131	14.0187		0.15988	44.1331		0.20867	0.07721
	0.05329	4.81269		0.04106	3.90618		0.18348	20.4273		0.10686	14.8964		0.16938	46.7208		0.22329	0.0853
	0.05102	5.04796		0.04345	4.13052		0.19474	21.5261		0.11251	15.7838		0.17894	49.2993		0.23139	0.08612
	0.05313	5.29213		0.04581	4.35043		0.20606	22.6544		0.11818	16.662		0.18879	51.9026		0.24226	0.08299
	0.05509	5.50508		0.04827	4.58167		0.21741	23.8092		0.12379	17.5383		0.19852	54.4837		0.25629	0.09447
	0.05648	5.73779		0.0507	4.80839		0.22903	24.9929		0.12952	18.4136		0.20833	57.0633		0.26783	0.10182
	0.06134	5.96192		0.05317	5.03751		0.24043	26.1205		0.1353	19.2917		0.2184	59.6694		0.28223	0.10226
	0.06266	6.20127		0.0556	5.25655		0.25194	27.2472		0.14107	20.166		0.22866	62.2553		0.29705	0.10444
	0.06385	6.40643		0.05804	5.48019		0.26323	28.3361		0.14689	21.0487		0.23937	64.8596		0.31026	0.11192
	0.06713	6.59873		0.06046	5.69946		0.27493	29.5053		0.15276	21.9225		0.2502	67.4562		0.32408	0.11717
	0.07145	6.8032		0.06287	5.91525		0.28642	30.5929		0.1586	22.8084		0.26089	70.0459		0.33625	0.12223
	0.07412	7.01655		0.06525	6.12651		0.29779	31.6118		0.16452	23.6841		0.27211	72.6331		0.34883	0.12725
	0.07666	7.21308		0.06765	6.34122		0.30897	32.5652		0.17022	24.5584		0.28302	75.2398		0.36422	0.13125
	0.08018	7.45217		0.06995	6.53971		0.32045	33.5846		0.17602	25.4409		0.2939	77.8368		0.37665	0.13415
	0.08213	7.66592		0.07236	6.7531		0.33192	34.6534		0.18174	26.3259		0.30491	80.4147		0.39066	0.14145
	0.08672	7.86248		0.0748	6.96886		0.34354	35.8397		0.18765	27.2009		0.31612	83.0016		0.4015	0.14066
	0.08948	8.08489		0.07716	7.17522		0.35504	37.0924		0.19343	28.0809		0.32698	85.6058		0.41447	0.14053
	0.09198	8.28891		0.07966	7.40086		0.36592	38.3529		0.19925	28.9635		0.33823	88.2102		0.42842	0.15191
	0.09555	8.5216		0.08208	7.61624		0.37685	39.6198		0.20506	29.849		0.34947	90.8158		0.44343	0.15811
	0.09955	8.73498		0.08454	7.84028		0.38808	40.8659		0.21096	30.7307		0.36065	93.3975		0.45914	0.1604
	0.09959	8.94093		0.08699	8.06556		0.39863	42.1269		0.21655	31.6121		0.37227	95.9757		0.47195	0.15958
	0.1046	9.15867		0.08949	8.2987		0.40873	43.3827		0.22251	32.49		0.38423	98.5799		0.48685	0.16345
	0.1047	9.3671		0.09187	8.51406		0.41885	44.643		0.22833	33.3695		0.39658	101.165		0.4995	0.18091
	0.10764	9.56615		0.09433	8.73964		0.42912	45.9046		0.23438	34.2521		0.40949	103.748		0.51573	0.17328
	0.11248	9.78928		0.09673	8.95814		0.43932	47.1665		0.24036	35.1356		0.42219	106.341		0.52641	0.17982
	0.11317	9.98104		0.09906	9.16639		0.44949	48.4236		0.2464	36.0142		0.43495	108.92		0.53983	0.1893
	0.11928	10.184		0.10147	9.38105		0.4599	49.6832		0.25226	36.8916		0.44741	111.499		0.55274	0.19001
	0.12204	10.3826		0.10385	9.59329		0.47028	50.9389		0.25821	37.7752		0.4596	114.093		0.56468	0.19918
	0.12373	10.5804		0.1063	9.81443		0.48123	52.2064		0.26406	38.6543		0.47208	116.696		0.57685	0.1994
	0.12803	10.7834		0.10872	10.0261		0.49172	53.4663		0.27007	39.535		0.48413	119.298		0.59159	0.19637
	0.13091	10.9796		0.11113	10.2362		0.50216	54.7234		0.27619	40.4183		0.49512	121.877		0.60302	0.21122
	0.13443	11.1625		0.11368	10.4668		0.51266	55.9913		0.28232	41.2947		0.50606	124.48		0.61563	0.20326
	0.13855	11.3393		0.11607	10.6735		0.52264	57.2492		0.28878	42.1781		0.51703	127.058		0.62728	0.21154
	0.14095	11.5146		0.11852	10.8854		0.53276	58.5119		0.29534	43.0521		0.52878	129.66		0.64202	0.21876
	0.14304	11.7074		0.12094	11.0971		0.54336	59.7713		0.30221	43.9258		0.54018	132.269		0.65171	0.22701
	0.14599	11.8733		0.12325	11.2938		0.55398	61.0353		0.30925	44.8002		0.55114	134.867		0.6605	0.2254
	0.14813	12.0412		0.12564	11.5034		0.56416	62.2909		0.31629	45.676		0.56281	137.47		0.67262	0.22987
	0.14992	12.205		0.12806	11.7213		0.57466	63.5562		0.32339	46.5596		0.57412	140.08		0.68688	0.23695
	0.15448	12.3751		0.13049	11.9341		0.5851	64.8166		0.33027	47.4438		0.58472	142.658		0.69783	0.24288
	0.15579	12.5422		0.13299	12.1481		0.59538	66.0781		0.33742	48.3243		0.59578	145.268		0.71149	0.23769
	0.15868	12.7202		0.13549	12.3582		0.6056	67.3366		0.34459	49.2022		0.60705	147.856		0.72052	0.24694
	0.1609	12.8989		0.13787	12.5571		0.61583	68.6042		0.3518	50.082		0.6186	150.455		0.73059	0.24663
	0.16317	13.0611		0.14032	12.7532		0.62634	69.8661		0.35928	50.9565		0.63027	153.064		0.74285	0.25291
	0.16755	13.2457		0.14271	12.9412		0.63696	71.1337		0.36701	51.8317		0.64165	155.658		0.7539	0.2558
	0.17101	13.4272		0.14518	13.1415		0.64779	72.3978		0.37522	52.7101		0.65309	158.261		0.76346	0.25911
	0.1711	13.6233		0.1476	13.3292		0.65842	73.6615		0.38294	53.5896		0.66443	160.853		0.77342	0.25679
	0.17376	13.7801		0.14995	13.5105		0.66871	74.9286		0.39114	54.4691		0.67591	163.453		0.78743	0.26487
	0.17359	13.9543		0.15234	13.7034		0.67947	76.1919		0.39896	55.3457		0.68754	166.049		0.7968	0.26635
	0.1763	14.1428		0.15472	13.8906		0.69029	77.4542		0.40632	56.2283		0.69903	168.637		0.80723	0.27454
	0.17885	14.2504		0.15718	14.0875		0.7012	78.7153		0.41412	57.1101		0.7101	171.216		0.81739	0.27567
	0.18073	14.4144		0.15965	14.282		0.71215	79.9805		0.42244	57.9926		0.72146	173.796		0.83073	0.28152
	0.18127	14.5739		0.16209	14.4697		0.72349	81.2284		0.43084	58.8729		0.73322	176.374		0.84467	0.28788
	0.18132	14.759		0.16459	14.6667		0.73462	82.4631		0.43859	59.7478		0.74509	178.968		0.85588	0.28861
	0.18397	14.9076		0.167	14.8487		0.74564	83.7185		0.44628	60.6252		0.75737	181.572		0.86822	0.29425
	0.18554	15.0837		0.16941	15.0261		0.75637	84.9748		0.4527	61.4998		0.76921	184.157		0.88168	0.30086
	0.18794	15.2834		0.17185	15.2004		0.76766	86.2333		0.45852	62.3796		0.78063	186.736		0.89558	0.30229
	0.19146	15.4971		0.17425	15.3702		0.77881	87.437		0.46469	63.2642		0.79237	189.321		0.90839	0.30425
	0.19258	15.6806		0.17668	15.5419		0.7902	88.6699		0.47069	64.1458		0.80454	191.914		0.9238	0.30843
	0.19903	15.8783		0.17908	15.7104		0.80125	89.8497		0.47669	65.03		0.81693	194.518		0.93603	0.31786
	0.19919	16.087		0.18146	15.8781		0.81243	91.1171		0.48288	65.9152		0.82923	197.114		0.94641	0.31608
	0.20026	16.2653		0.18388	16.0501		0.82371	92.3741		0.48907	66.7943		0.84137	199.72		0.95995	0.31712
	0.20425	16.4782		0.18633	16.2279		0.83026	93.025		0.49545	67.676		0.85468	202.298		0.97234	0.31901
	0.20444	16.6434		0.18861	16.3815		--	--		0.50209	68.5587		0.86748	204.885		0.98763	0.32472
	0.20692	16.8203		0.19104	16.5578		--	--		0.50849	69.4429		0.8799	207.481		1.00033	0.32976
	0.20868	17.0082		0.19344	16.7308		--	--		0.51471	70.3202		0.89214	210.076		1.01828	0.32889
	0.20685	17.1809		0.19589	16.9101		--	--		0.52107	71.1957		0.90431	212.674		1.02798	0.33221
	0.20828	17.3631		0.19833	17.0881		--	--		0.52753	72.0766		0.91735	215.263		1.03947	0.33845
	0.20953	17.5527		0.20072	17.2571		--	--		0.53403	72.9613		0.93034	217.869		1.05206	0.34416
	0.21165	17.7258		0.20314	17.431		--	--		0.5406	73.8454		0.94309	220.454		1.06569	0.34431
	0.21348	17.8967		0.20558	17.6106		--	--		0.54723	74.7216		0.95549	223.041		1.07912	0.34384
	0.2155	18.0649		0.20802	17.7887		--	--		0.55385	75.6055		0.96738	225.644		1.09186	0.3518
	0.21555	18.2382		0.21053	17.9714		--	--		0.56091	76.4838		0.97955	228.255		1.1065	0.35878
	0.21618	18.4286		0.21298	18.1473		--	--		0.56773	77.3629		0.99201	230.857		1.11665	0.36319
	0.21677	18.5818		0.2154	18.3238		--	--		0.57443	78.2467		1.00479	233.438		1.13087	0.36747
	0.21913	18.7639		0.21783	18.4982		--	--		0.58095	79.13		1.01722	236.024		1.14263	0.36443
	0.22002	18.9273		0.22025	18.6742		--	--		0.58759	80.0131		1.02968	238.626		1.15635	0.36829
	0.22259	19.0848		0.22268	18.8478		--	--		0.59456	80.8957		1.04201	241.202		1.1663	0.37572
	0.22475	19.2459		0.22507	19.0143		--	--		0.60139	81.7706		1.05518	243.785		1.17589	0.38213
	0.22556	19.4043		0.22746	19.1799		--	--		0.60817	82.6526		1.06916	246.389		1.18901	0.3808
	0.22897	19.5892		0.22979	19.3387		--	--		0.61501	83.5372		1.08269	248.98		1.20142	0.38427
	0.23388	19.7613		0.23221	19.5019		--	--		0.62172	84.4184		1.09618	251.571		1.2129	0.38619
	0.23769	19.9184		0.23465	19.6677		--	--		0.62809	85.2943		1.10986	254.152		1.22469	0.39045
	0.2408	20.0923		0.23708	19.8354		--	--		0.63454	86.18		1.12344	256.759		1.23527	0.39271
	0.24281	20.2578		0.23953	20.0055		--	--		0.6416	87.0634		1.13731	259.349		1.24485	0.40641
	0.24541	20.4119		0.24197	20.1803		--	--		0.64812	87.9377		1.1513	261.936		1.25517	0.40725
	0.24514	20.5751		0.24442	20.3581		--	--		0.65498	88.8116		1.16507	264.536		1.26596	0.41041
	0.24742	20.7408		0.2468	20.5263		--			0.66154	89.6927		1.17932	267.119		1.27732	0.41505
	0.24908	20.9082		0.24925	20.7016		--			0.66807	90.5724		1.19364	269.697		1.28632	0.40979
	0.25028	21.0805		0.25156	20.8585		--			0.67506	91.4468		1.20791	272.28		1.30061	0.42124
	0.25032	21.2477		0.25398	21.0326		--			0.68209	92.3259		1.22185	274.882		1.3129	0.42056
	0.2558	21.422		0.25639	21.2032		--			0.68955	93.2032		1.23622	277.482		1.32435	0.42695
	0.26055	21.5783		0.25878	21.3763		--			0.69693	94.0803					1.33416	0.43209
	0.26217	21.7181		0.26127	21.5579		--			0.70392	94.9566					1.34435	0.43533
	0.26304	21.8951		0.26373	21.7296		--			0.71141	95.839					1.35787	0.44037
	0.26312	22.061		0.26618	21.9072		--			0.71854	96.7129					1.3723	0.44274
	0.26519	22.2352		0.26869	22.0937		--			0.72597	97.5925					1.38542	0.43882
	0.27164	22.3968		0.2711	22.2651		--			0.73357	98.4767					1.3979	0.45111
	0.27476	22.5467		0.27356	22.4463		--			0.74074	99.3579					1.40849	0.45265
	0.27926	22.741		0.27593	22.6138		--			0.74831	100.233					1.42008	0.45444
	0.28077	22.8801		0.27826	22.7805		--			0.75595	101.108					1.43364	0.45924
	0.28318	23.0318		0.28063	22.9591		--			0.76345	101.985					1.44638	0.46177
	0.2833	23.2053		0.283	23.1421		--			0.77088	102.862					1.4612	0.4682
	0.2848	23.3615		0.28541	23.3348		--			0.77834	103.742					1.47479	0.47682
	0.28391	23.5281		0.28792	23.5447		--			0.78575	104.617		--	--		1.48933	0.47457
	0.28711	23.6735		0.29035	23.7464		--			0.79352	105.497		--	--		1.49965	0.4844
	0.28992	23.83		0.29276	23.9454		--			0.80136	106.378		--	--		1.51678	0.4853
	0.29358	23.9937		0.2952	24.1521		--			0.80871	107.259		--	--		1.53473	0.48772
	0.29628	24.1501		0.29757	24.3515		--			0.8161	108.132		--	--		1.54812	0.49129
	0.29956	24.305		0.30007	24.5668		--			0.82383	109.008		--	--		1.56121	0.49518
	0.304	24.4639		0.30246	24.7685		--			0.8314	109.89		--	--		1.57578	0.50113
	0.30853	24.6285		0.30486	24.9772		--			0.83916	110.771		--	--		1.58786	0.50376
	0.309	24.7821		0.30729	25.1884		--			0.8468	111.653		--	--		1.60343	0.50443
	0.31106	24.9505		0.30975	25.4018		--			0.85422	112.536		--	--		1.61434	0.51322
	0.31155	25.1183		0.31219	25.6149		--			0.86145	113.411		--	--		1.62615	0.51493
	0.3121	25.2867		0.31472	25.8329		--			0.86902	114.289		--	--		1.63872	0.51794
	0.31703	25.4503		0.31712	26.0298		--			0.87648	115.167		--	--		1.65341	0.5228
	0.32125	25.6097		0.31954	26.2269		--			0.88381	116.05		--	--		1.66679	0.53108
	0.32417	25.7989		0.32193	26.4156		--			0.89109	116.928		--	--		1.68032	0.52823
	0.32699	25.9405		0.32431	26.6065		--			0.89829	117.807		--	--		1.69796	0.53076
	0.32896	26.1248		0.32674	26.8046					0.90562	118.692		--	--		1.71152	0.54251
	0.33041	26.2837		0.32913	27.0005					0.91272	119.573		--	--		1.725	0.53979
	0.33461	26.4459		0.33154	27.1942					0.91968	120.457		--	--		1.73658	0.54904
	0.33837	26.5928		0.334	27.3971					0.92696	121.337		--	--		1.74539	0.5489
	0.34235	26.7435		0.33637	27.5851					0.93484	122.217		--	--		1.76209	0.55552
	0.34223	26.9027		0.33882	27.784					0.94266	123.092		--	--		1.77764	0.56155
	0.34479	27.0829		0.34125	27.9788					0.95051	123.972		--	--		1.7887	0.56698
	0.34477	27.2409		0.34368	28.1755					0.95837	124.855					1.80016	0.56898
	0.34678	27.4252		0.34613	28.3733					0.96633	125.733					1.81334	0.57035
	0.34987	27.5911		0.34855	28.5632					0.97456	126.616					1.82293	0.5743
	0.34986	27.7493		0.35102	28.7586					0.98247	127.493					1.83156	0.58509
	0.34986	27.9353		0.3534	28.9435					0.99005	128.372					1.84348	0.58515
	0.35277	28.1106		0.35575	29.1242					0.99812	129.246					1.8564	0.5947
	0.3539	28.2838		0.35815	29.316					--						1.86303	0.59015
	0.35495	28.4393		0.36055	29.5056					--						1.87251	0.59769
	0.35733	28.597		0.36303	29.7062					--						1.88577	0.59437
	0.36542	28.7674		0.36544	29.8944					--						1.89577	0.60389
	0.36863	28.9448		0.3679	30.0912					--						1.90705	0.60911
	0.3677	29.0928		0.37028	30.2779					--						1.92017	0.61736
	0.36906	29.2612		0.37278	30.4826					--						1.92635	0.61989
	0.37032	29.4321		0.37521	30.6758					--						1.93797	0.62234
	0.37029	29.5901		0.37766	30.8677					--						1.94657	0.62574
	0.37003	29.7513		0.38003	31.0525					--						1.95581	0.63603
	0.37029	29.9037		0.38244	31.2443					--						1.96933	0.62957
	0.37442	30.0561		0.38486	31.4335					--						1.98282	0.63275
	0.37804	30.2128		0.38721	31.6135					--						1.99769	0.63957
	0.37795	30.3618		0.38967	31.807					--						2.0129	0.64498
	0.37829	30.5143		0.39217	32.0023					--						2.02861	0.64818
	0.37553	30.6783		0.39459	32.1855					--						2.0383	0.655
	0.37795	30.822		0.39701	32.3754					--						2.05145	0.65156
	0.38057	30.9857		0.39943	32.5619					--						2.06359	0.65363
	0.38078	31.1168		0.40184	32.7476					--						2.07735	0.65895
	0.38204	31.2944		0.40428	32.9375					--						2.08462	0.66592
	0.38308	31.4361		0.40666	33.1153					--						2.09773	0.66849
	0.38541	31.594		0.40904	33.29					--						2.11099	0.67717
	0.38827	31.7557		0.41146	33.4725					--						2.12964	0.68005
	0.3908	31.9167		0.41387	33.6535					--						2.14286	0.67947
	0.38873	32.0624		0.41633	33.8403					--						2.15706	0.68426
	0.38875	32.2291		0.41881	34.028					--						2.17387	0.68911
	0.3936	32.374		0.42119	34.2028					--						2.18787	0.6961
	0.39373	32.5422		0.42365	34.3826					--						2.20147	0.70158
	0.39518	32.6974		0.42604	34.5528					--						2.216	0.7065
	0.39889	32.8505		0.42843	34.7267					--						2.22756	0.702
	0.4013	33.0267		0.43085	34.8997					--						2.23689	0.71328
	0.40158	33.1735		0.4332	35.0636					--						2.2511	0.714
	0.40359	33.3235		0.43563	35.2388					--						2.2645	0.71677
	0.40811	33.4824		0.43805	35.4134					--						2.27997	0.7237
	0.41124	33.631		0.44052	35.5941					--						2.29173	0.72321
	0.41379	33.7764		0.44303	35.7801					--						2.30715	0.7277
	0.41682	33.9224		0.44544	35.9526					--						2.31932	0.73319
	0.4198	34.0614		0.44782	36.1179					--						2.3318	0.7406
	0.42137	34.2212		0.45027	36.2953					--						2.3438	0.7404
	0.42537	34.3809		0.45268	36.4657					--						2.3535	0.74015
	0.42583	34.53		0.45509	36.6371					--						2.36443	0.74501
	0.42756	34.6847		0.45748	36.8095					--						2.37509	0.75424
	0.43166	34.8379		0.45985	36.9791					--						2.38622	0.75428
	0.43533	34.983		0.46224	37.149					--						2.39709	0.7612
	0.43716	35.1333		0.46465	37.3214					--						2.40359	0.76538
	0.43925	35.2752		0.4671	37.5018					--						2.41235	0.76592
	0.43991	35.4143		0.46953	37.6772					--						2.41926	0.77273
	0.44208	35.5751		0.47196	37.8557					--						2.43093	0.77478
	0.44288	35.6939		0.47441	38.0402					--						2.43881	0.77641
	0.44441	35.841		0.4768	38.2157					--						2.44784	0.77791
	0.44706	35.9782		0.47919	38.3923					--						2.4578	0.78685
	0.4524	36.1498		0.48167	38.582					--						2.47049	0.78972
	0.45662	36.2922		0.48405	38.7579					--						2.48214	0.78673
	0.45711	36.419		0.48649	38.9418					--						2.49323	0.80437
	0.45595	36.5607		0.48889	39.1201					--						2.50548	0.80531
	0.45968	36.6917		0.49133	39.3027					--						2.51765	0.80492
	0.46225	36.8193		0.49381	39.4885					--						2.52755	0.81058
	0.46497	36.9471		0.49635	39.6875											2.53512	0.80739
	0.46812	37.089		0.49869	39.8558											2.54854	0.81938
	0.47138	37.2267		0.50117	40.0454											2.55968	0.81549
	0.47244	37.3633		0.50356	40.2233											2.57023	0.8296
	0.47519	37.4976		0.50591	40.3959											2.57965	0.82999
	0.48034	37.6482		0.50834	40.5759											2.59387	0.83217
	0.48455	37.788		0.51066	40.7426											2.60541	0.8458
	0.48587	37.9271		0.5131	40.9251											2.61731	0.83469
	0.4903	38.0777		0.51549	41.1014											2.62854	0.84073
	0.48765	38.203		0.51792	41.2831											2.63866	0.85436
	0.49105	38.3279		0.52037	41.4699											2.65221	0.85686
	0.49324	38.4726		0.52283	41.6579											2.66489	0.85869
	0.4954	38.6013		0.52523	41.8379											2.6804	0.86439
	0.49542	38.7278		0.52764	42.0238											2.69162	0.86466
	0.49542	38.8586		0.53006	42.2095											2.70471	0.87047
	0.4969	38.9942		0.53249	42.399											2.72122	0.86928
	0.50104	39.1309		0.53491	42.5873											2.73386	0.8828
	0.50255	39.2815		0.53734	42.7764											2.74911	0.88366
	0.50189	39.3896		0.53977	42.9628											2.76246	0.88704
	0.50277	39.5419		0.54215	43.1417											2.77786	0.90416
	0.50469	39.6594		0.54469	43.3412											2.79434	0.89102
	0.50482	39.8073		0.54719	43.5217											2.80658	0.89885
	0.50746	39.9503		0.54955	43.6901											2.81874	0.9113
	0.50807	40.0954		0.55202	43.8756											2.82871	0.90881
	0.51082	40.2606		0.55443	44.0491											2.84361	0.91122
	0.51202	40.409		0.55677	44.2152											2.85528	0.91947
	0.51412	40.5795		0.55925	44.3996											2.8671	0.91511
	0.51577	40.7518		0.56164	44.5731											2.88087	0.9218
	0.5186	40.9158		0.56406	44.7522											2.89343	0.92743
	0.52078	41.084		0.5665	44.936											2.90655	0.92745
	0.52327	41.258		0.56883	45.1016											2.91985	0.93434
	0.52615	41.4076		0.57128	45.2827											2.93269	0.93719
	0.52782	41.5884		0.57376	45.4655											2.94468	0.94525
	0.52862	41.7447		0.57615	45.6334											2.95815	0.94521
	0.53359	41.8945		0.57863	45.8116											2.97227	0.94857
	0.53573	42.0574		0.58103	45.976											2.98022	0.94221
	0.53862	42.2052		0.5834	46.1389											2.99193	0.95745
	0.54097	42.3672		0.58587	46.3152											3.00382	0.96561
	0.54249	42.523		0.58825	46.4808											3.01383	0.96146
	0.54636	42.6844		0.59065	46.6529											3.02323	0.96617
	0.54637	42.8555		0.59302	46.8205											3.03262	0.972
	0.54915	43.0016		0.59549	47.0071											3.043	0.97638
	0.55164	43.1478		0.59792	47.1825											3.05349	0.97818
	0.55558	43.2879		0.60039	47.3632											3.06514	0.9805
	0.5593	43.4209		0.60268	47.5161											3.07822	0.98697
	0.56273	43.5604		0.60516	47.6987											3.08834	0.99117
	0.56422	43.7094		0.60754	47.8608											3.09981	0.9915
	0.56628	43.8547		0.61	48.0369											3.11	0.99572
	0.56957	44.0284		0.61243	48.2088											3.12116	0.99769
	0.56948	44.1959		0.61486	48.3824											3.13288	1.0051
	0.56967	44.3351		0.6173	48.5592											3.14669	1.00847
	0.57037	44.5119		0.61967	48.7264											3.16138	1.01043
	0.57208	44.6623		0.62214	48.9113											3.1734	1.01393
	0.57581	44.8482		0.62459	49.0864											3.18552	1.01141
	0.57733	45.0068		0.62704	49.2677											3.19708	1.01806
	0.58211	45.1536		0.62942	49.4376											3.21006	1.02476
	0.58295	45.3366		0.63189	49.6107											3.22309	1.03263
	0.58648	45.4935		0.63424	49.7709											3.23574	1.03484
	0.58475	45.6464		0.63671	49.9462											3.24932	1.04064
	0.58795	45.8334		0.63914	50.1118											3.26451	1.0371
	0.59428	45.9991		0.64147	50.2684											3.2759	1.03994
	0.59363	46.1585		0.64388	50.4359											3.29214	1.04749
	0.59751	46.3317		0.64626	50.5986											3.30698	1.05054
	0.60079	46.4812		0.64881	50.7841											3.31791	1.05841
	0.60452	46.6642		0.6513	50.9591											3.3305	1.05791
	0.60633	46.8197		0.65367	51.1173											3.34588	1.06427
	0.60811	46.9744		0.65619	51.2957											3.35987	1.06758
	0.60972	47.1349		0.65853	51.4476											3.3724	1.06622
	0.6158	47.2922		0.66097	51.6149											3.38628	1.06992
	0.61602	47.468		0.66338	51.7709											3.402	1.07607
	0.61731	47.6422		0.66576	51.9278											3.41531	1.07787
	0.6211	47.7973		0.66822	52.0886											3.43077	1.08609
	0.62589	47.9486		0.67065	52.2425											3.44122	1.08466
	0.62538	48.1064		0.67302	52.3931											3.45447	1.09022
	0.62705	48.2657		0.67547	52.5534											3.46671	1.09053
	0.63286	48.4288		0.6779	52.7044											3.47936	1.09483
	0.63685	48.5663		0.68019	52.8435											3.49308	1.10351
	0.64093	48.7277		0.68261	52.9996											3.50338	1.10436
	0.64362	48.8892		0.68498	53.1461											3.51662	1.10346
	0.64791	49.0553		0.68743	53.3098											3.5298	1.11348
	0.64726	49.2397		0.68988	53.4766											3.54046	1.11586
	0.64941	49.4085		0.69225	53.635											3.55246	1.11561
	0.65243	49.5609		0.69473	53.8098											3.56267	1.12971
	0.65513	49.733		0.6972	53.9871											3.57528	1.12861
	0.65891	49.8706		0.69972	54.1666											3.58504	1.13354
	0.66092	50.055		0.7022	54.3367											3.597	1.14397
	0.6639	50.212		0.70457	54.4866											3.6085	1.13824
	0.66507	50.3523		0.70701	54.65											3.62009	1.14655
	0.66769	50.505		0.70936	54.7942											3.6298	1.14977
	0.66926	50.6618		0.71164	54.932											3.64235	1.15211
	0.67017	50.8228		0.71406	55.0953											3.6565	1.15911
	0.67177	50.9879		0.71651	55.2653											3.66816	1.15798
	0.67424	51.1358		0.71893	55.4326											3.67965	1.16264
	0.67421	51.3052		0.72137	55.6017											3.6901	1.16964
	0.67679	51.4909		0.72378	55.7672											3.69897	1.17478
	0.67885	51.6419		0.72623	55.9356											3.71103	1.17702
	0.67907	51.8265		0.72874	56.1105											3.72139	1.1787
	0.68341	51.9645		0.73105	56.2487											3.73285	1.18346
	0.68718	52.1296		0.73348	56.4154											3.74406	1.18528
	0.68614	52.2669		0.73588	56.5773											3.75392	1.19571
	0.68695	52.3954		0.73832	56.7447											3.76193	1.19514
	0.68698	52.5588		0.74079	56.9173											3.77239	1.19741
	0.68954	52.732		0.74318	57.0828											3.78517	1.20674
	0.69317	52.8902		0.7456	57.2522											3.79622	1.20159
	0.69693	53.0679		0.74802	57.4187											3.80943	1.21072
	0.69978	53.2413		0.75043	57.5822											3.81844	1.21785
	0.70103	53.4003		0.75299	57.7625											3.83164	1.21098
	0.70241	53.5482		0.75541	57.9215											3.84415	1.22076
	0.70476	53.7069		0.75777	58.0692											3.85839	1.22773
	0.70748	53.8691		0.76024	58.2302											3.87159	1.22855
	0.70993	54.0154		0.76262	58.376											3.88383	1.23207
	0.71296	54.1543		0.76508	58.5389											3.89552	1.24082
	0.71519	54.324		0.7675	58.6952											3.90645	1.24295
	0.71763	54.4879		0.7699	58.8477											3.91932	1.24272
	0.72022	54.6429		0.77226	58.9954											3.93039	1.24646
	0.72266	54.8173		0.77465	59.1533											3.94538	1.24843
	0.72271	54.9588		0.77705	59.312											3.95728	1.25537
	0.72583	55.1255		0.77952	59.4789											3.97084	1.25663
	0.73082	55.2784		0.782	59.6434											3.98263	1.26346
	0.73019	55.4282		0.78441	59.802											3.99265	1.27043
	0.73279	55.5848		0.78686	59.9603											4.00455	1.27009
	0.73383	55.7469		0.78924	60.108											4.01698	1.27505
	0.73643	55.8837		0.79172	60.2714											4.03066	1.27847
	0.73942	56.0412		0.79402	60.4083											4.04425	1.28782
	0.7406	56.1785		0.79643	60.5662											4.05567	1.2815
	0.74205	56.3295		0.79886	60.7246											4.07237	1.29102
	0.74511	56.4923		0.80125	60.8772											4.08555	1.29285
	0.74289	56.627		0.80376	61.0535											4.09514	1.29662
	0.74315	56.79		0.80626	61.222											4.10528	1.30322
	0.74784	56.9455		0.80866	61.3753											4.11571	1.30535
	0.74823	57.1163		0.81111	61.5355											4.12765	1.30844
	0.75141	57.2672		0.81351	61.6852											4.13993	1.3176
	0.75567	57.4012		0.81593	61.8351											4.15164	1.32115
	0.75833	57.6018		0.81836	61.9841											4.16109	1.32146
	0.75717	57.752		0.82076	62.1279											4.17329	1.3224
	0.75853	57.9115		0.8232	62.2771											4.18741	1.32868
	0.75995	58.0672		0.82562	62.4264											4.19556	1.33749
	0.76174	58.2148		0.82797	62.5631											4.20614	1.34
	0.7651	58.3636		0.83048	62.7234											4.21739	1.34597
	0.76644	58.5268		0.8329	62.8684											4.22926	1.35056
	0.76906	58.6739		0.83529	63.0145											4.24215	1.35326
	0.77551	58.8434		0.83771	63.1661											4.25569	1.35151
	0.77941	58.986		0.83999	63.2977											4.26786	1.36123
	0.77888	59.1345		0.84245	63.4551											4.28137	1.35956
	0.77888	59.2943		0.84485	63.5991											4.29252	1.36415
	0.78011	59.4488		0.84728	63.7342											4.3008	1.37217
	0.78145	59.5857		--												4.31291	1.36942
	0.78242	59.7341		--												4.32581	1.37869
	0.78637	59.8738		--												4.3371	1.38267
	0.78858	60.0452		--												4.34972	1.3917
	0.7917	60.1747		--												4.3624	1.39288
	0.79425	60.3208		--												4.37403	1.39713
	0.79682	60.4665		--												4.38712	1.40468
	0.79827	60.6052		--												4.3977	1.40226
	0.79826	60.7802		--												4.40927	1.40966
	0.80019	60.9198		--												4.42112	1.40904
	0.79929	61.0576		--												4.43473	1.41551
	0.80294	61.1995		--												4.44489	1.41693
	0.8049	61.3391		--												4.4541	1.42401
	0.80491	61.4586		--												4.46795	1.4288
	0.80707	61.6037		--												4.48384	1.42791
	0.80921	61.7156		--												4.50118	1.4374
	0.80953	61.8612		--												4.51349	1.44058
	0.81302	61.9948		--												4.52852	1.44741
	0.81573	62.1206		--												4.54028	1.45663
	0.81837	62.2755		--												4.55379	1.44895
	0.81974	62.407		--												4.56751	1.45729
	0.8223	62.531		--												4.58295	1.46775
	0.82339	62.6693		--												4.59472	1.46542
	0.82318	62.808		--	--											4.61012	1.47335
	0.82721	62.9374		--	--											4.62645	1.47256
	0.8274	63.0822		--	--											4.63552	1.47525
	0.8274	63.2201		--	--											4.65099	1.47558
	0.83	63.3747		--	--											4.66317	1.48832
	0.83248	63.5171		--	--											4.67689	1.4896
	0.83251	63.641		--	--											4.69023	1.48827
	0.83251	63.8143		--	--											4.70135	1.49492
	0.83256	63.9429		--	--											4.7172	1.49739
	0.83591	64.0719														4.73187	1.51239
	0.8381	64.2173		--	--											4.7427	1.51103
	0.84026	64.3566		--	--											4.75577	1.51483
	0.84308	64.4771		--	--											4.76484	1.51952
	0.84486	64.6094		--	--											4.77855	1.52343
	0.84693	64.7554		--	--											4.78969	1.52132
	0.84834	64.9069		--	--											4.79863	1.52736
	0.8478	65.0377		--	--											4.81202	1.53398
	0.85046	65.2043		--	--											4.82112	1.52811
	0.85176	65.3575		--	--											4.83199	1.53522
	0.85172	65.5093		--	--											4.84629	1.54362
	0.85295	65.666		--	--											4.85776	1.54948
	0.85559	65.8224		--	--											4.86887	1.55329
	0.8568	65.9479		--	--											4.87732	1.56033
	0.85805	66.1207		--	--											4.88775	1.55758
	0.86049	66.2605		--	--											4.90079	1.56564
	0.8623	66.4194		--	--											4.91186	1.56393
	0.86394	66.581		--	--											4.92433	1.56326
	0.8682	66.7147		--	--											4.93458	1.57829
	0.86834	66.8658		--	--											4.94598	1.57364
	0.86999	67.0136		--	--											4.95709	1.58025
	0.87084	67.1345		--	--											4.96758	1.58342
	0.87204	67.2787		--	--											4.98162	1.5791
	0.87301	67.4338		--	--											4.99329	1.59418
	0.87577	67.5383		--	--											5.00808	1.59461
	0.87614	67.6844		--	--											5.01921	1.59464
	0.87851	67.801		--	--											5.02863	1.60141
	0.88279	67.9437		--	--											5.04368	1.60757
	0.88603	68.0864		--	--											5.0533	1.60741
	0.88613	68.2251														5.06316	1.61635
	0.884	68.3779														5.07611	1.61386
	0.88359	68.5149														5.088	1.6239
	0.88556	68.6474														5.10231	1.62461
	0.88933	68.7883														5.11269	1.63344
	0.89432	68.9286														5.1256	1.63354
	0.89899	69.0612														5.13867	1.63908
	0.89913	69.2148														5.14919	1.63886
	0.9016	69.3465														5.1593	1.64257
	0.90394	69.4906														5.17519	1.64762
	0.90643	69.6218														5.18457	1.65211
	0.90921	69.7741														5.19923	1.65039
	0.91104	69.9202														5.21165	1.65719
	0.91418	70.0379														5.22332	1.66034
	0.91654	70.1817														5.23872	1.66891
	0.91875	70.3144														5.25269	1.66474
	0.91681	70.4463														5.26156	1.67185
	0.91673	70.5888														5.27369	1.67581
	0.91899	70.7133														5.28281	1.6772
	0.91936	70.8392														5.29427	1.68193
	0.91936	70.9873														5.30474	1.68399
	0.92218	71.124														5.31655	1.68844
	0.92947	71.2818														5.32629	1.68901
	0.93185	71.4271														5.34049	1.692
	0.93368	71.5517														5.35382	1.70302
	0.93389	71.7065														5.36531	1.70211
	0.93474	71.842														5.37587	1.70968
	0.93684	71.9547														5.38804	1.71094
	0.93985	72.1171														5.4004	1.7095
	0.94052	72.2414														5.41268	1.71767
	0.94237	72.3842														5.42349	1.71549
	0.94524	72.5305														5.43713	1.72094
	0.94774	72.6526														5.44687	1.72438
	0.9527	72.7907														5.4573	1.72415
	0.95436	72.943														5.46561	1.72957
	0.95388	73.0548														5.47595	1.73439
	0.95936	73.2095														5.4899	1.73576
	0.95928	73.3259														5.50241	1.73957
	0.96285	73.4809														5.51336	1.74529
	0.96266	73.6124														5.5251	1.74761
	0.96537	73.7341														5.53747	1.7478
	0.96811	73.8598														5.54748	1.75692
	0.96931	73.9469														5.55957	1.75977
	0.97226	74.1067														5.57314	1.76181
	0.97296	74.242														5.58424	1.76077
	0.97355	74.3899														5.59474	1.76629
	0.97553	74.5307														5.60683	1.76942
	0.97878	74.6217														5.61973	1.77314
	0.97898	74.7452														5.63087	1.78177
	0.98062	74.8918														5.64811	1.78269
	0.98197	75.0268														5.66058	1.78701
	0.98585	75.1479														5.67287	1.78386
	0.98831	75.2773														5.68352	1.79697
	0.99087	75.3955														5.69522	1.78948
	0.99095	75.5408														5.7076	1.80035
	0.9912	75.682														5.71929	1.80312
	0.99365	75.81														5.72973	1.80912
	0.99425	75.9494														5.74082	1.8118
	0.99815	76.0778														5.75341	1.82026
	0.99926	76.2357														5.76408	1.82282
	1.00108	76.3862														5.77241	1.82411
	1.00105	76.5265														5.78366	1.8249
	1.0012	76.6794														5.79587	1.83103
	1.00558	76.829														5.80387	1.82924
	1.0064	76.9455														5.81792	1.84301
	1.00794	77.1234														5.83202	1.83454
	1.011	77.2826														5.8392	1.84419
	1.01421	77.3994														5.85199	1.84715
	1.01827	77.5538														5.865	1.85245
	1.01895	77.6692														5.87542	1.85171
	1.01916	77.8321														5.88329	1.85877
	1.01968	77.9588														5.89603	1.85824
	1.02145	78.0902														5.90663	1.86847
	1.02323	78.2546														5.91869	1.8673
	1.02692	78.4147														5.93261	1.87529
	1.03178	78.5649														5.94523	1.87999
	1.03584	78.7424														5.95462	1.87801
	1.03672	78.873														5.96682	1.8854
	1.03798	78.9954														5.97965	1.88602
	1.04201	79.1435														5.98998	1.89132
	1.04533	79.2659														5.99904	1.88936
	1.04797	79.3998														6.01079	1.89588
	1.04863	79.5441														6.01885	1.90054
	1.05162	79.6812														6.03041	1.90374
	1.05299	79.8251														6.04117	1.91316
	1.05427	79.9728														6.05099	1.90668
	1.05658	80.134														6.06541	1.91866
	1.05726	80.299														6.07664	1.91469
	1.05849	80.4031														6.08849	1.91816
	1.06242	80.481														6.10028	1.92417
	1.06494	80.6209														6.11212	1.92708
	1.06491	80.7419														6.11858	1.93314
	1.06823	80.8785														6.13073	1.93835
	1.07199	80.9751														6.14013	1.92996
	1.07256	81.1078														6.15269	1.93969
	1.07458	81.2262														6.1675	1.94617
	1.07882	81.3426														6.18137	1.95017
	1.08064	81.5237														6.1915	1.95024
	1.08533	81.6597														6.20148	1.96275
	1.08787	81.7775														6.21501	1.95966
	1.0922	81.928														6.22822	1.96187
	1.093	82.0526														6.24156	1.96964
	1.09597	82.2048														6.25651	1.9721
	1.0981	82.3342														6.26866	1.97642
	1.10028	82.449														6.27545	1.9798
	1.10306	82.5672														6.28935	1.9846
	1.10819	82.6997														6.29957	1.98569
	1.11088	82.8208														6.31144	1.98421
	1.11547	82.9813														6.32528	1.99269
	1.11611	83.1214														6.33753	1.99368
	1.12115	83.2571														6.34462	1.99492
	1.1251	83.394														6.35902	2.00384
	1.12607	83.5022														6.36763	2.00606
	1.12618	83.65														6.37625	2.01401
	1.12958	83.758														6.38704	2.01057
	1.13318	83.8771														6.40341	2.01604
	1.13318	83.976														6.41552	2.01797
	1.13129	84.0707														6.42271	2.02144
	1.13393	84.2111														6.43571	2.02589
	1.13381	84.3244														6.45094	2.02581
	1.13399	84.4356														6.45918	2.03928
	1.13351	84.5554														6.47465	2.03381
	1.13415	84.6698														6.4844	2.04323
	1.13514	84.7901														6.49548	2.04925
	1.1389	84.8632														6.50591	2.04529
	1.14301	84.9329														6.51899	2.0557
	1.1423	85.0205														6.53119	2.05421
	1.14336	85.1186														6.54163	2.06099
	1.14238	85.2001														6.55292	2.06406
																6.56451	2.06821
																6.5748	2.06775
																6.58598	2.07849
																6.60263	2.08025
																6.61336	2.08433
																6.62396	2.08912
																6.63885	2.09673
																6.64945	2.10116
																6.65886	2.09639
																6.67207	2.10169
																6.6802	2.11267
																6.69173	2.11568
																6.70079	2.11698
																6.7139	2.12046
																6.72892	2.12256
																6.74125	2.12219
																6.7509	2.13653
																6.76272	2.13663
																6.77205	2.13853
																6.78426	2.14184
																6.79802	2.14414

## Sheet: Figure 3d
		Young's Modulus (GPa)
		Replicates
	Wood volume fraction (%)	1	2	3	4	5	6	Average Young's Modulus (GPa)	Standard deviation
	0	0.034	0.03	0.034	0.033			0.03275	0.00189297
	12	7.8	7.9	7.5	7.7	7.6		7.7	0.158114
	19	10.4	11.3	10.1	10.3	10.4		10.5	0.463681
	27	15.2	16.1	15.5	16	15.2		15.6	0.430116
	50	28.6	27.7	28.3	31.4	27.2	30.6	28.9667	1.66693
1
